# Supplementary material for: Immature excitatory neurons develop during adolescence in the human amygdala
Source: Nat Commun. 2019 Jun 21;10:2748. doi: 10.1038/s41467-019-10765-1 (PMC6588589; doi:10.1038/s41467-019-10765-1)
Supplement: Supplementary file 4 — Supplementary Data 1 [file 41467_2019_10765_MOESM4_ESM.xlsx]

## Sheet: Sheet1
DAPI / mm2 log(y)	DCX / mm2 log(y)	NeuN / mm2 log(y)	DCX percentage	NeuN percentage (log y)	CB / mm2	CB percentage	Ki-67 / mm2
AIC BIC logLik deviance df.resid	AIC BIC logLik deviance df.resid	AIC BIC logLik deviance df.resid	AIC BIC logLik deviance df.resid	AIC BIC logLik deviance df.resid	AIC BIC logLik deviance df.resid	AIC BIC logLik deviance df.resid	AIC BIC logLik deviance df.resid
332.3 368.3 -156.1 312.3 260	607.1 642.3 -293.5 587.1 240	569.8 604.9 -274.9 549.8 237	2056.8 2092.0 -1018.4 2036.8 240	661.0 696.1 -320.5 641.0 237	2147.6 2176.0 -1064.8 2129.6 165	288.0 316.5 -135.0 270.0 165	1192.9 1221.4 -588.4 1176.9 255
Scaled residuals:	Scaled residuals:	Scaled residuals:	Scaled residuals:	Scaled residuals:	Scaled residuals:	Scaled residuals:	Scaled residuals:
Min 1Q Median 3Q Max	Min 1Q Median 3Q Max	Min 1Q Median 3Q Max	Min 1Q Median 3Q Max	Min 1Q Median 3Q Max	Min 1Q Median 3Q Max	Min 1Q Median 3Q Max	Min 1Q Median 3Q Max
-3.7358 -0.5451 0.0145 0.5688 3.7543	-3.4125 -0.4540 0.1004 0.6339 2.4428	-6.2350 -0.5147 0.0676 0.5374 2.3227	-3.7626 -0.5996 0.0441 0.5614 2.3492	-5.7961 -0.5407 0.0800 0.5960 2.2465	-1.4513 -0.5668 -0.2247 0.3732 6.4459	-2.19306 -0.91953 -0.05783 0.78234 2.71499	-2.8431 -0.7849 0.1456 0.6326 2.3122
Random effects:	Random effects:	Random effects:	Random effects:	Random effects:	Random effects:	Random effects:	Random effects:
Groups Name Variance Std.Dev. Corr	Groups Name Variance Std.Dev. Corr	Groups Name Variance Std.Dev. Corr	Groups Name Variance Std.Dev. Corr	Groups Name Variance Std.Dev. Corr	Groups Name Variance Std.Dev. Corr	Groups Name Variance Std.Dev. Corr	Groups Name Variance Std.Dev.
section (Intercept) 8.245e-02 0.287134	section (Intercept) 1.954e-01 0.442018	section (Intercept) 8.749e-02 0.295784	section (Intercept) 101.50810 10.0751	section (Intercept) 0.1836881 0.42859	slide (Intercept) 1.342e+03 3.664e+01	slide (Intercept) 5.230e-04 0.0228696	section (Intercept) 0.2296 0.4792
age 2.147e-05 0.004634 -1.00	age 1.776e-05 0.004214 -1.00	age 8.314e-05 0.009118 -1.00	age 0.01153 0.1074 -1.00	age 0.0001100 0.01049 -1.00	age 3.641e+00 1.908e+00 -1.00	age 6.585e-05 0.0081145 -1.00	indiv (Intercept) 0.8611 0.9280
indiv (Intercept) 2.103e-01 0.458635	indiv (Intercept) 2.605e-01 0.510440	indiv (Intercept) 2.297e-01 0.479253	indiv (Intercept) 126.54771 11.2493	indiv (Intercept) 0.4376857 0.66158	indiv (Intercept) 0.000e+00 0.000e+00	indiv (Intercept) 1.368e-03 0.0369921	set (Intercept) 0.5962 0.7722
age 8.735e-04 0.029555 -1.00	age 9.259e-04 0.030429 -1.00	age 2.831e-04 0.016827 -1.00	age 0.28315 0.5321 -1.00	age 0.0004388 0.02095 -1.00	age 4.226e-10 2.056e-05 NaN	age 2.358e-07 0.0004856 -1.00	Residual 4.6428 2.1547
Residual 1.381e-01 0.371617	Residual 4.768e-01 0.690543	Residual 4.556e-01 0.674998	Residual 150.28633 12.2591	Residual 0.6431275 0.80195	Residual 1.072e+04 1.035e+02	Residual 2.483e-01 0.4982788	Number of obs: 263, groups: section, 42; indiv, 7; set, 2
Number of obs: 270, groups: section, 52; indiv, 16	Number of obs: 250, groups: section, 48; indiv, 16	Number of obs: 247, groups: section, 48; indiv, 16	Number of obs: 250, groups: section, 48; indiv, 16	Number of obs: 247, groups: section, 48; indiv, 16	Number of obs: 174, groups: slide, 27; indiv, 11	Number of obs: 174, groups: slide, 27; indiv, 11
							Fixed effects:
Fixed effects:	Fixed effects:	Fixed effects:	Fixed effects:	Fixed effects:	Fixed effects:	Fixed effects:	Estimate Std. Error t value
Estimate Std. Error t value	Estimate Std. Error t value	Estimate Std. Error t value	Estimate Std. Error t value	Estimate Std. Error t value	Estimate Std. Error t value	Estimate Std. Error t value	(Intercept) 2.39805 0.80949 2.962
(Intercept) 8.712222 0.139961 62.25	(Intercept) 8.51612 0.17852 47.7	(Intercept) 5.430224 0.154353 35.18	(Intercept) 76.7610 3.7978 20.212	(Intercept) 1.473707 0.208521 7.067	(Intercept) 77.1774 13.4807 5.725	(Intercept) 0.464450 0.053461 8.688	regionLPL -0.63362 0.50524 -1.254
regionMPL -0.293713 0.052961 -5.55	regionMPL -0.54559 0.10288 -5.3	regionMPL 0.373301 0.099883 3.74	regionMPL -8.3167 1.8413 -4.517	regionMPL 0.629813 0.119289 5.280	age 1.1047 0.5621 1.965	age 0.017673 0.002916 6.061	regionMPL -0.06655 0.54749 -0.122
age -0.036719 0.009044 -4.06	age -0.06538 0.01021 -6.4	age 0.017254 0.005535 3.12	age -1.3127 0.1774 -7.400	age 0.036417 0.006689 5.444			tx -0.79782 0.19341 -4.125
					Correlation of Fixed Effects:	Correlation of Fixed Effects:
Correlation of Fixed Effects:	Correlation of Fixed Effects:	Correlation of Fixed Effects:	Correlation of Fixed Effects:	Correlation of Fixed Effects:	(Intr)	(Intr)	Correlation of Fixed Effects:
(Intr) rgnMPL	(Intr) rgnMPL	(Intr) rgnMPL	(Intr) rgnMPL	(Intr) rgnMPL	age -0.585	age -0.478	(Intr) rgnLPL rgnMPL
regionMPL -0.123	regionMPL -0.186	regionMPL -0.235	regionMPL -0.163	regionMPL -0.212			regionLPL -0.538
age -0.780 -0.022	age -0.690 -0.024	age -0.763 0.009	age -0.713 -0.013	age -0.802 0.019			regionMPL -0.494 0.825
							tx -0.122 0.022 -0.010
Region:	Region:	Region:	Region:	Region:	Age:	Age:	Region:
LMM2: y ~ age + (1 + age | indiv) + (1 + age | section)	LMM2: y ~ age + (1 + age | indiv) + (1 + age | section)	LMM2: y ~ age + (1 + age | indiv) + (1 + age | section)	LMM2: y ~ age + (1 + age | indiv) + (1 + age | section)	LMM2: y ~ age + (1 + age | indiv) + (1 + age | section)	LMM2: y ~ (1 + age | indiv) + (1 + age | slide)	LMM2: y ~ (1 + age | indiv) + (1 + age | slide)	LMM2: ty ~ tx + (1 | indiv) + (1 | section) + (1 | set)
LMM1: y ~ region + age + (1 + age | indiv) + (1 + age | section)	LMM1: y ~ region + age + (1 + age | indiv) + (1 + age | section)	LMM1: y ~ region + age + (1 + age | indiv) + (1 + age | section)	LMM1: y ~ region + age + (1 + age | indiv) + (1 + age | section)	LMM1: y ~ region + age + (1 + age | indiv) + (1 + age | section)	LMM1: y ~ age + (1 + age | indiv) + (1 + age | slide)	LMM1: y ~ age + (1 + age | indiv) + (1 + age | slide)	LMM1: ty ~ region + tx + (1 | indiv) + (1 | section) + (1 | set)
Df AIC BIC logLik deviance Chisq Chi Df Pr(>Chisq)	Df AIC BIC logLik deviance Chisq Chi Df Pr(>Chisq)	Df AIC BIC logLik deviance Chisq Chi Df Pr(>Chisq)	Df AIC BIC logLik deviance Chisq Chi Df Pr(>Chisq)	Df AIC BIC logLik deviance Chisq Chi Df Pr(>Chisq)	Df AIC BIC logLik deviance Chisq Chi Df Pr(>Chisq)	Df AIC BIC logLik deviance Chisq Chi Df Pr(>Chisq)	Df AIC BIC logLik deviance Chisq Chi Df Pr(>Chisq)
LMM2 9 357.26 389.65 -169.63 339.26	LMM2 9 630.51 662.21 -306.26 612.51	LMM2 9 580.47 612.05 -281.23 562.47	LMM2 9 2074.3 2106 -1028.1 2056.3	LMM2 9 679.98 711.56 -330.99 661.98	LMM2 8 2148.4 2173.6 -1066.2 2132.4	LMM2 8 301.96 327.24 -142.98 285.96	LMM2 6 1192.9 1214.3 -590.45 1180.9
LMM1 10 332.27 368.25 -156.13 312.27 26.991 1 2.044e-07 ***	LMM1 10 607.08 642.29 -293.54 587.08 25.436 1 4.573e-07 ***	LMM1 10 569.81 604.90 -274.90 549.81 12.659 1 0.0003738 ***	LMM1 10 2056.8 2092 -1018.4 2036.8 19.477 1 1.018e-05 ***	LMM1 10 661.01 696.11 -320.51 641.01 20.963 1 4.682e-06 ***	LMM1 9 2147.6 2176.0 -1064.8 2129.6 2.7957 1 0.09452 .	LMM1 9 288.04 316.47 -135.02 270.04 15.925 1 6.589e-05 ***	LMM1 8 1192.9 1221.4 -588.43 1176.9 4.044 2 0.1324
					---	---
Age:	Age:	Age:	Age:	Age:	Signif. codes: 0 ‘***’ 0.001 ‘**’ 0.01 ‘*’ 0.05 ‘.’ 0.1 ‘ ’ 1	Signif. codes: 0 ‘***’ 0.001 ‘**’ 0.01 ‘*’ 0.05 ‘.’ 0.1 ‘ ’ 1	Age:
LMM3: y ~ region + (1 + age | indiv) + (1 + age | section)	LMM3: y ~ region + (1 + age | indiv) + (1 + age | section)	LMM3: y ~ region + (1 + age | indiv) + (1 + age | section)	LMM3: y ~ region + (1 + age | indiv) + (1 + age | section)	LMM3: y ~ region + (1 + age | indiv) + (1 + age | section)			LMM3: ty ~ region + (1 | indiv) + (1 | section) + (1 | set)
LMM1: y ~ region + age + (1 + age | indiv) + (1 + age | section)	LMM1: y ~ region + age + (1 + age | indiv) + (1 + age | section)	LMM1: y ~ region + age + (1 + age | indiv) + (1 + age | section)	LMM1: y ~ region + age + (1 + age | indiv) + (1 + age | section)	LMM1: y ~ region + age + (1 + age | indiv) + (1 + age | section)			LMM1: ty ~ region + tx + (1 | indiv) + (1 | section) + (1 | set)
Df AIC BIC logLik deviance Chisq Chi Df Pr(>Chisq)	Df AIC BIC logLik deviance Chisq Chi Df Pr(>Chisq)	Df AIC BIC logLik deviance Chisq Chi Df Pr(>Chisq)	Df AIC BIC logLik deviance Chisq Chi Df Pr(>Chisq)	Df AIC BIC logLik deviance Chisq Chi Df Pr(>Chisq)			Df AIC BIC logLik deviance Chisq Chi Df Pr(>Chisq)
LMM3 9 337.21 369.60 -159.61 319.21	LMM3 9 623.99 655.68 -303.00 605.99	LMM3 9 574.14 605.72 -278.07 556.14	LMM3 9 2074.5 2106.2 -1028.3 2056.5	LMM3 9 668.54 700.12 -325.27 650.54			LMM3 7 1199.5 1224.6 -592.78 1185.5
LMM1 10 332.27 368.25 -156.13 312.27 6.9442 1 0.008409 **	LMM1 10 607.08 642.29 -293.54 587.08 18.913 1 1.368e-05 ***	LMM1 10 569.81 604.90 -274.90 549.81 6.3284 1 0.01188 *	LMM1 10 2056.8 2092.0 -1018.4 2036.8 19.721 1 8.96e-06 ***	LMM1 10 661.01 696.11 -320.51 641.01 9.5214 1 0.002031 **			LMM1 8 1192.9 1221.4 -588.43 1176.9 8.694 1 0.003193 **
Interaction:	Interaction:	Interaction:	Interaction:	Interaction:			Interaction:
LMM1: y ~ region + age + (1 + age | indiv) + (1 + age | section)	LMM1: y ~ region + age + (1 + age | indiv) + (1 + age | section)	LMM1: y ~ region + age + (1 + age | indiv) + (1 + age | section)	LMM1: y ~ region + age + (1 + age | indiv) + (1 + age | section)	LMM1: y ~ region + age + (1 + age | indiv) + (1 + age | section)			LMM1: ty ~ region + tx + (1 | indiv) + (1 | section) + (1 | set)
LMM4: y ~ region * age + (1 + age | indiv) + (1 + age | section)	LMM4: y ~ region * age + (1 + age | indiv) + (1 + age | section)	LMM4: y ~ region * age + (1 + age | indiv) + (1 + age | section)	LMM4: y ~ region * age + (1 + age | indiv) + (1 + age | section)	LMM4: y ~ region * age + (1 + age | indiv) + (1 + age | section)			LMM4: ty ~ region * tx + (1 | indiv) + (1 | section) + (1 | set)
Df AIC BIC logLik deviance Chisq Chi Df Pr(>Chisq)	Df AIC BIC logLik deviance Chisq Chi Df Pr(>Chisq)	Df AIC BIC logLik deviance Chisq Chi Df Pr(>Chisq)	Df AIC BIC logLik deviance Chisq Chi Df Pr(>Chisq)	Df AIC BIC logLik deviance Chisq Chi Df Pr(>Chisq)			Df AIC BIC logLik deviance Chisq Chi Df Pr(>Chisq)
LMM1 10 332.27 368.25 -156.13 312.27	LMM1 10 607.08 642.29 -293.54 587.08	LMM1 10 569.81 604.90 -274.90 549.81	LMM1 10 2056.8 2092.0 -1018.4 2036.8	LMM1 10 661.01 696.11 -320.51 641.01			LMM1 8 1192.9 1221.4 -588.43 1176.9
LMM4 11 328.41 367.99 -153.20 306.41 5.8619 1 0.01547 *	LMM4 11 608.95 647.69 -293.48 586.95 0.1233 1 0.7255	LMM4 11 565.44 604.04 -271.72 543.44 6.3704 1 0.0116 *	LMM4 11 2058.8 2097.5 -1018.4 2036.8 0.0041 1 0.9489	LMM4 11 652.73 691.34 -315.37 630.73 10.28 1 0.001345 **			LMM4 10 1192.2 1227.9 -586.11 1172.2 4.6441 2 0.09807 .
---	---	---	---	---			---
Signif. codes: 0 ‘***’ 0.001 ‘**’ 0.01 ‘*’ 0.05 ‘.’ 0.1 ‘ ’ 1	Signif. codes: 0 ‘***’ 0.001 ‘**’ 0.01 ‘*’ 0.05 ‘.’ 0.1 ‘ ’ 1	Signif. codes: 0 ‘***’ 0.001 ‘**’ 0.01 ‘*’ 0.05 ‘.’ 0.1 ‘ ’ 1	Signif. codes: 0 ‘***’ 0.001 ‘**’ 0.01 ‘*’ 0.05 ‘.’ 0.1 ‘ ’ 1	Signif. codes: 0 ‘***’ 0.001 ‘**’ 0.01 ‘*’ 0.05 ‘.’ 0.1 ‘ ’ 1			Signif. codes: 0 ‘***’ 0.001 ‘**’ 0.01 ‘*’ 0.05 ‘.’ 0.1 ‘ ’ 1

## Sheet: Small
DAPI / mm2 log(y)	DCX / mm2 log(y)	NeuN / mm2 log(y)	DCX percentage
Random effects:	Random effects:	Random effects:	Random effects:
Groups Name Variance Std.Dev. Corr	Groups Name Variance Std.Dev. Corr	Groups Name Variance Std.Dev. Corr	Groups Name Variance Std.Dev. Corr
section (Intercept) 8.245e-02 0.287134	section (Intercept) 1.954e-01 0.442018	section (Intercept) 8.749e-02 0.295784	section (Intercept) 101.50810 10.0751
age 2.147e-05 0.004634 -1.00	age 1.776e-05 0.004214 -1.00	age 8.314e-05 0.009118 -1.00	age 0.01153 0.1074 -1.00
indiv (Intercept) 2.103e-01 0.458635	indiv (Intercept) 2.605e-01 0.510440	indiv (Intercept) 2.297e-01 0.479253	indiv (Intercept) 126.54771 11.2493
age 8.735e-04 0.029555 -1.00	age 9.259e-04 0.030429 -1.00	age 2.831e-04 0.016827 -1.00	age 0.28315 0.5321 -1.00
Residual 1.381e-01 0.371617	Residual 4.768e-01 0.690543	Residual 4.556e-01 0.674998	Residual 150.28633 12.2591
Number of obs: 270, groups: section, 52; indiv, 16	Number of obs: 250, groups: section, 48; indiv, 16	Number of obs: 247, groups: section, 48; indiv, 16	Number of obs: 250, groups: section, 48; indiv, 16
Fixed effects:	Fixed effects:	Fixed effects:	Fixed effects:
Estimate Std. Error t value	Estimate Std. Error t value	Estimate Std. Error t value	Estimate Std. Error t value
(Intercept) 8.712222 0.139961 62.25	(Intercept) 8.51612 0.17852 47.7	(Intercept) 5.430224 0.154353 35.18	(Intercept) 76.7610 3.7978 20.212
regionMPL -0.293713 0.052961 -5.55	regionMPL -0.54559 0.10288 -5.3	regionMPL 0.373301 0.099883 3.74	regionMPL -8.3167 1.8413 -4.517
age -0.036719 0.009044 -4.06	age -0.06538 0.01021 -6.4	age 0.017254 0.005535 3.12	age -1.3127 0.1774 -7.400
Region:	Region:	Region:	Region:
LMM2: y ~ age + (1 + age | indiv) + (1 + age | section)	LMM2: y ~ age + (1 + age | indiv) + (1 + age | section)	LMM2: y ~ age + (1 + age | indiv) + (1 + age | section)	LMM2: y ~ age + (1 + age | indiv) + (1 + age | section)
LMM1: y ~ region + age + (1 + age | indiv) + (1 + age | section)	LMM1: y ~ region + age + (1 + age | indiv) + (1 + age | section)	LMM1: y ~ region + age + (1 + age | indiv) + (1 + age | section)	LMM1: y ~ region + age + (1 + age | indiv) + (1 + age | section)
Df AIC BIC logLik deviance Chisq Chi Df Pr(>Chisq)	Df AIC BIC logLik deviance Chisq Chi Df Pr(>Chisq)	Df AIC BIC logLik deviance Chisq Chi Df Pr(>Chisq)	Df AIC BIC logLik deviance Chisq Chi Df Pr(>Chisq)
LMM2 9 357.26 389.65 -169.63 339.26	LMM2 9 630.51 662.21 -306.26 612.51	LMM2 9 580.47 612.05 -281.23 562.47	LMM2 9 2074.3 2106 -1028.1 2056.3
LMM1 10 332.27 368.25 -156.13 312.27 26.991 1 2.044e-07 ***	LMM1 10 607.08 642.29 -293.54 587.08 25.436 1 4.573e-07 ***	LMM1 10 569.81 604.90 -274.90 549.81 12.659 1 0.0003738 ***	LMM1 10 2056.8 2092 -1018.4 2036.8 19.477 1 1.018e-05 ***
Age:	Age:	Age:	Age:
LMM3: y ~ region + (1 + age | indiv) + (1 + age | section)	LMM3: y ~ region + (1 + age | indiv) + (1 + age | section)	LMM3: y ~ region + (1 + age | indiv) + (1 + age | section)	LMM3: y ~ region + (1 + age | indiv) + (1 + age | section)
LMM1: y ~ region + age + (1 + age | indiv) + (1 + age | section)	LMM1: y ~ region + age + (1 + age | indiv) + (1 + age | section)	LMM1: y ~ region + age + (1 + age | indiv) + (1 + age | section)	LMM1: y ~ region + age + (1 + age | indiv) + (1 + age | section)
Df AIC BIC logLik deviance Chisq Chi Df Pr(>Chisq)	Df AIC BIC logLik deviance Chisq Chi Df Pr(>Chisq)	Df AIC BIC logLik deviance Chisq Chi Df Pr(>Chisq)	Df AIC BIC logLik deviance Chisq Chi Df Pr(>Chisq)
LMM3 9 337.21 369.60 -159.61 319.21	LMM3 9 623.99 655.68 -303.00 605.99	LMM3 9 574.14 605.72 -278.07 556.14	LMM3 9 2074.5 2106.2 -1028.3 2056.5
LMM1 10 332.27 368.25 -156.13 312.27 6.9442 1 0.008409 **	LMM1 10 607.08 642.29 -293.54 587.08 18.913 1 1.368e-05 ***	LMM1 10 569.81 604.90 -274.90 549.81 6.3284 1 0.01188 *	LMM1 10 2056.8 2092.0 -1018.4 2036.8 19.721 1 8.96e-06 ***
Interaction:	Interaction:	Interaction:	Interaction:
LMM1: y ~ region + age + (1 + age | indiv) + (1 + age | section)	LMM1: y ~ region + age + (1 + age | indiv) + (1 + age | section)	LMM1: y ~ region + age + (1 + age | indiv) + (1 + age | section)	LMM1: y ~ region + age + (1 + age | indiv) + (1 + age | section)
LMM4: y ~ region * age + (1 + age | indiv) + (1 + age | section)	LMM4: y ~ region * age + (1 + age | indiv) + (1 + age | section)	LMM4: y ~ region * age + (1 + age | indiv) + (1 + age | section)	LMM4: y ~ region * age + (1 + age | indiv) + (1 + age | section)
Df AIC BIC logLik deviance Chisq Chi Df Pr(>Chisq)	Df AIC BIC logLik deviance Chisq Chi Df Pr(>Chisq)	Df AIC BIC logLik deviance Chisq Chi Df Pr(>Chisq)	Df AIC BIC logLik deviance Chisq Chi Df Pr(>Chisq)
LMM1 10 332.27 368.25 -156.13 312.27	LMM1 10 607.08 642.29 -293.54 587.08	LMM1 10 569.81 604.90 -274.90 549.81	LMM1 10 2056.8 2092.0 -1018.4 2036.8
LMM4 11 328.41 367.99 -153.20 306.41 5.8619 1 0.01547 *	LMM4 11 608.95 647.69 -293.48 586.95 0.1233 1 0.7255	LMM4 11 565.44 604.04 -271.72 543.44 6.3704 1 0.0116 *	LMM4 11 2058.8 2097.5 -1018.4 2036.8 0.0041 1 0.9489
NeuN percentage (log y)	CB / mm2 (log y)	CB percentage (log y)	Ki-67 / mm2 (log x,y)
Random effects:	Random effects:	Random effects:	Random effects:
Groups Name Variance Std.Dev. Corr	Groups Name Variance Std.Dev. Corr	Groups Name Variance Std.Dev. Corr	Groups Name Variance Std.Dev.
section (Intercept) 0.1836881 0.42859	slide (Intercept) 6.758e-02 0.259971	slide (Intercept) 9.114e-07 9.547e-04	section (Intercept) 0.2296 0.4792
age 0.0001100 0.01049 -1.00	age 1.426e-05 0.003776 -1.00	age 8.760e-11 9.360e-06 -1.00	indiv (Intercept) 0.8611 0.9280
indiv (Intercept) 0.4376857 0.66158	indiv (Intercept) 1.292e-01 0.359401	indiv (Intercept) 1.124e-01 3.353e-01	set (Intercept) 0.5962 0.7722
age 0.0004388 0.02095 -1.00	age 2.864e-05 0.005352 -1.00	age 2.259e-05 4.753e-03 -1.00	Residual 4.6428 2.1547
Residual 0.6431275 0.80195	Residual 1.392e+01 3.731087	Residual 4.099e+00 2.025e+00	Number of obs: 263, groups: section, 42; indiv, 7; set, 2
Number of obs: 247, groups: section, 48; indiv, 16	Number of obs: 174, groups: slide, 27; indiv, 11	Number of obs: 174, groups: slide, 27; indiv, 11
			Fixed effects:
Fixed effects:	Fixed effects:	Fixed effects:	Estimate Std. Error t value
Estimate Std. Error t value	Estimate Std. Error t value	Estimate Std. Error t value	(Intercept) 2.39805 0.80949 2.962
(Intercept) 1.473707 0.208521 7.067	(Intercept) 1.10687 0.40149 2.757	(Intercept) -1.746661 0.245460 -7.116	regionLPL -0.63362 0.50524 -1.254
regionMPL 0.629813 0.119289 5.280	age 0.05333 0.01060 5.029	age 0.043416 0.006015 7.218	regionMPL -0.06655 0.54749 -0.122
age 0.036417 0.006689 5.444			age -0.79782 0.19341 -4.125
Region:	Age:	Age:	Region:
LMM2: y ~ age + (1 + age | indiv) + (1 + age | section)	LMM2: y ~ (1 + age | indiv) + (1 + age | slide)	LMM2: y ~ (1 + age | indiv) + (1 + age | slide)	LMM2: y ~ age + (1 | indiv) + (1 | section) + (1 | set)
LMM1: y ~ region + age + (1 + age | indiv) + (1 + age | section)	LMM1: y ~ age + (1 + age | indiv) + (1 + age | slide)	LMM1: y ~ age + (1 + age | indiv) + (1 + age | slide)	LMM1: y ~ region + age + (1 | indiv) + (1 | section) + (1 | set)
Df AIC BIC logLik deviance Chisq Chi Df Pr(>Chisq)	Df AIC BIC logLik deviance Chisq Chi Df Pr(>Chisq)	Df AIC BIC logLik deviance Chisq Chi Df Pr(>Chisq)	Df AIC BIC logLik deviance Chisq Chi Df Pr(>Chisq)
LMM2 9 679.98 711.56 -330.99 661.98	LMM2 8 981.42 1006.69 -482.71 965.42	LMM2 8 778.83 804.10 -381.41 762.83	LMM2 6 1192.9 1214.3 -590.45 1180.9
LMM1 10 661.01 696.11 -320.51 641.01 20.963 1 4.682e-06 ***	LMM1 9 971.41 999.85 -476.71 953.41 12.006 1 0.0005304 ***	LMM1 9 759.63 788.06 -370.81 741.63 21.201 1 4.136e-06 ***	LMM1 8 1192.9 1221.4 -588.43 1176.9 4.044 2 0.1324
Age:			Age:
LMM3: y ~ region + (1 + age | indiv) + (1 + age | section)			LMM3: y ~ region + (1 | indiv) + (1 | section) + (1 | set)
LMM1: y ~ region + age + (1 + age | indiv) + (1 + age | section)			LMM1: y ~ region + age + (1 | indiv) + (1 | section) + (1 | set)
Df AIC BIC logLik deviance Chisq Chi Df Pr(>Chisq)			Df AIC BIC logLik deviance Chisq Chi Df Pr(>Chisq)
LMM3 9 668.54 700.12 -325.27 650.54			LMM3 7 1199.5 1224.6 -592.78 1185.5
LMM1 10 661.01 696.11 -320.51 641.01 9.5214 1 0.002031 **			LMM1 8 1192.9 1221.4 -588.43 1176.9 8.694 1 0.003193 **
Interaction:			Interaction:
LMM1: y ~ region + age + (1 + age | indiv) + (1 + age | section)			LMM1: ty ~ region + tx + (1 | indiv) + (1 | section) + (1 | set)
LMM4: y ~ region * age + (1 + age | indiv) + (1 + age | section)			LMM4: ty ~ region * tx + (1 | indiv) + (1 | section) + (1 | set)
Df AIC BIC logLik deviance Chisq Chi Df Pr(>Chisq)			Df AIC BIC logLik deviance Chisq Chi Df Pr(>Chisq)
LMM1 10 661.01 696.11 -320.51 641.01			LMM1 8 1192.9 1221.4 -588.43 1176.9
LMM4 11 652.73 691.34 -315.37 630.73 10.28 1 0.001345 **			LMM4 10 1192.2 1227.9 -586.11 1172.2 4.6441 2 0.09807 .
