# Supplementary material for: Immature excitatory neurons develop during adolescence in the human amygdala
Source: Nat Commun. 2019 Jun 21;10:2748. doi: 10.1038/s41467-019-10765-1 (PMC6588589; doi:10.1038/s41467-019-10765-1)
Supplement: Supplementary file 5 — Supplementary Data 2 [file 41467_2019_10765_MOESM5_ESM.xlsx]

## Sheet: Sheet1
cell	tsne1	tsne2	cluster	individual	diagnosis	sex	age	RIN	PMI
AAACCTGAGTGACATA-1_5391_AMY	11.8527	-1.71102	10	5391	Control	M	8	8.1	12
AAACGGGAGAGGTTAT-1_5391_AMY	10.3868	-26.0323	1	5391	Control	M	8	8.1	12
AAAGCAAAGAATGTTG-1_5391_AMY	3.06627	-35.684	13	5391	Control	M	8	8.1	12
AAAGTAGAGAAACCTA-1_5391_AMY	-22.3094	-33.0401	8	5391	Control	M	8	8.1	12
AAATGCCTCGCCAGCA-1_5391_AMY	11.3353	-5.63247	10	5391	Control	M	8	8.1	12
AAATGCCTCGTTACAG-1_5391_AMY	31.6593	5.80224	10	5391	Control	M	8	8.1	12
AACCGCGCAAGCCGCT-1_5391_AMY	0.643119	-42.5968	13	5391	Control	M	8	8.1	12
AACCGCGGTCGTGGCT-1_5391_AMY	14.0423	-4.46655	10	5391	Control	M	8	8.1	12
AACGTTGAGTCATGCT-1_5391_AMY	-10.8677	-40.5411	13	5391	Control	M	8	8.1	12
AACGTTGCACATTTCT-1_5391_AMY	-39.6206	10.865	11	5391	Control	M	8	8.1	12
AACGTTGCACCAACCG-1_5391_AMY	12.8481	-26.3742	1	5391	Control	M	8	8.1	12
AACTCAGCATTCCTGC-1_5391_AMY	-39.864	11.5059	11	5391	Control	M	8	8.1	12
AACTCAGTCGTGACAT-1_5391_AMY	11.4903	-5.7734	10	5391	Control	M	8	8.1	12
AACTCCCAGCCTTGAT-1_5391_AMY	-4.58741	-31.6773	8	5391	Control	M	8	8.1	12
AACTCCCGTCAAACTC-1_5391_AMY	-2.4652	38.5201	6	5391	Control	M	8	8.1	12
AACTCTTAGTTAGCGG-1_5391_AMY	-23.2159	-11.2763	14	5391	Control	M	8	8.1	12
AACTCTTTCTCTAGGA-1_5391_AMY	11.5349	-2.16115	10	5391	Control	M	8	8.1	12
AACTGGTAGTGGTCCC-1_5391_AMY	14.4436	-1.25947	10	5391	Control	M	8	8.1	12
AACTGGTCAGTATGCT-1_5391_AMY	-47.6164	-0.868404	15	5391	Control	M	8	8.1	12
AACTTTCCACAGATTC-1_5391_AMY	6.63834	-40.3351	13	5391	Control	M	8	8.1	12
AAGACCTTCAGGCGAA-1_5391_AMY	10.6414	-25.5327	1	5391	Control	M	8	8.1	12
AAGGAGCTCCCAAGTA-1_5391_AMY	14.3084	-6.67776	10	5391	Control	M	8	8.1	12
AAGGTTCAGGTGCTAG-1_5391_AMY	3.62874	-36.2183	13	5391	Control	M	8	8.1	12
AATCCAGAGACCACGA-1_5391_AMY	24.5446	-24.4764	3	5391	Control	M	8	8.1	12
AATCCAGTCCAGGGCT-1_5391_AMY	10.6776	-20.2208	1	5391	Control	M	8	8.1	12
ACACCAACACAGATTC-1_5391_AMY	-8.01162	-39.0063	13	5391	Control	M	8	8.1	12
ACACCAAGTTGATTCG-1_5391_AMY	14.1565	-0.572214	10	5391	Control	M	8	8.1	12
ACACCCTTCATGTCCC-1_5391_AMY	5.77923	28.2367	6	5391	Control	M	8	8.1	12
ACACCGGAGCCCAGCT-1_5391_AMY	-28.5731	3.80057	14	5391	Control	M	8	8.1	12
ACACTGACATTGGCGC-1_5391_AMY	-40.8908	11.0206	11	5391	Control	M	8	8.1	12
ACACTGATCAAGCCTA-1_5391_AMY	9.62766	-25.6694	1	5391	Control	M	8	8.1	12
ACAGCCGCAAAGCGGT-1_5391_AMY	-48.128	-0.189498	15	5391	Control	M	8	8.1	12
ACAGCCGCATCGGACC-1_5391_AMY	4.36351	-36.5365	13	5391	Control	M	8	8.1	12
ACAGCTAAGCTCCTCT-1_5391_AMY	2.90945	-35.5387	13	5391	Control	M	8	8.1	12
ACAGCTAAGTGGTAAT-1_5391_AMY	27.0148	28.467	12	5391	Control	M	8	8.1	12
ACATCAGGTAATAGCA-1_5391_AMY	-7.12583	-20.8732	13	5391	Control	M	8	8.1	12
ACATCAGGTGTTTGTG-1_5391_AMY	-4.71809	-34.4004	13	5391	Control	M	8	8.1	12
ACATGGTCAATGTAAG-1_5391_AMY	-4.11784	-31.1214	13	5391	Control	M	8	8.1	12
ACATGGTGTATAGGGC-1_5391_AMY	3.12313	-36.0808	13	5391	Control	M	8	8.1	12
ACCAGTAGTGTGGTTT-1_5391_AMY	18.5132	36.7685	6	5391	Control	M	8	8.1	12
ACCCACTAGCAACGGT-1_5391_AMY	2.58349	-1.58238	9	5391	Control	M	8	8.1	12
ACCCACTAGCCAGGAT-1_5391_AMY	-3.16943	-42.8146	13	5391	Control	M	8	8.1	12
ACCGTAAAGAGCTTCT-1_5391_AMY	-3.77728	-31.4153	13	5391	Control	M	8	8.1	12
ACCGTAACAGCGTAAG-1_5391_AMY	-47.2351	1.12037	15	5391	Control	M	8	8.1	12
ACCGTAATCTCTAGGA-1_5391_AMY	-2.05	39.1178	6	5391	Control	M	8	8.1	12
ACGAGGAGTCCGAGTC-1_5391_AMY	15.6778	25.8497	5	5391	Control	M	8	8.1	12
ACGATACAGTCTCCTC-1_5391_AMY	-41.4188	10.1085	11	5391	Control	M	8	8.1	12
ACGATACTCTGCGACG-1_5391_AMY	-8.88012	22.2507	5	5391	Control	M	8	8.1	12
ACGATGTGTCAGAGGT-1_5391_AMY	14.4538	-1.38029	10	5391	Control	M	8	8.1	12
ACGCAGCAGCGCCTCA-1_5391_AMY	-7.27462	5.74091	9	5391	Control	M	8	8.1	12
ACGCAGCCATGCAATC-1_5391_AMY	-3.55543	39.0528	6	5391	Control	M	8	8.1	12
ACGCCGAAGTTTAGGA-1_5391_AMY	18.7478	-28.9296	1	5391	Control	M	8	8.1	12
ACGGCCATCCTACAGA-1_5391_AMY	-4.21895	-24.0822	8	5391	Control	M	8	8.1	12
ACGGGCTAGACACGAC-1_5391_AMY	22.7909	34.4189	12	5391	Control	M	8	8.1	12
ACGGGCTCACGAAAGC-1_5391_AMY	-4.12803	-24.2682	1	5391	Control	M	8	8.1	12
ACGGGTCCACTAAGTC-1_5391_AMY	10.7763	-26.2153	1	5391	Control	M	8	8.1	12
ACGGGTCCATTCTCAT-1_5391_AMY	-52.0775	-4.28997	15	5391	Control	M	8	8.1	12
ACGGGTCTCTTCGGTC-1_5391_AMY	20.8328	36.9603	6	5391	Control	M	8	8.1	12
ACGTCAATCAGCATGT-1_5391_AMY	20.9295	-37.7511	3	5391	Control	M	8	8.1	12
ACGTCAATCTGTCAAG-1_5391_AMY	-1.54921	-42.6947	13	5391	Control	M	8	8.1	12
ACTATCTGTGTTTGGT-1_5391_AMY	-48.716	-6.4093	15	5391	Control	M	8	8.1	12
ACTGAACTCCTATTCA-1_5391_AMY	-5.56371	-32.3556	8	5391	Control	M	8	8.1	12
ACTGAGTTCCTCCTAG-1_5391_AMY	-31.8666	-4.95946	14	5391	Control	M	8	8.1	12
ACTGCTCCAATGTAAG-1_5391_AMY	14.504	-0.736161	10	5391	Control	M	8	8.1	12
ACTGCTCGTCTGGAGA-1_5391_AMY	9.51683	-26.4611	1	5391	Control	M	8	8.1	12
ACTGTCCGTGATGTGG-1_5391_AMY	2.77445	39.5153	6	5391	Control	M	8	8.1	12
ACTTACTCACCGAATT-1_5391_AMY	-19.9766	-11.4391	14	5391	Control	M	8	8.1	12
ACTTACTGTATAGGGC-1_5391_AMY	2.11614	-0.705555	9	5391	Control	M	8	8.1	12
ACTTACTGTGTTAAGA-1_5391_AMY	15.5407	0.0699894	10	5391	Control	M	8	8.1	12
AGAATAGGTTTGCATG-1_5391_AMY	26.0087	-35.2254	3	5391	Control	M	8	8.1	12
AGAATAGTCTCTTATG-1_5391_AMY	-27.8584	-11.2902	14	5391	Control	M	8	8.1	12
AGACGTTGTGCTAGCC-1_5391_AMY	-3.58073	-32.079	13	5391	Control	M	8	8.1	12
AGAGCTTCACGGTAGA-1_5391_AMY	26.3308	32.9429	12	5391	Control	M	8	8.1	12
AGAGCTTCATGACATC-1_5391_AMY	9.26155	-26.0014	1	5391	Control	M	8	8.1	12
AGATCTGAGCCAACAG-1_5391_AMY	28.5154	30.6422	12	5391	Control	M	8	8.1	12
AGATCTGCAGATGGCA-1_5391_AMY	-4.73587	-33.9165	13	5391	Control	M	8	8.1	12
AGATCTGTCTACGAGT-1_5391_AMY	-30.7544	-3.03103	14	5391	Control	M	8	8.1	12
AGATTGCAGACTCGGA-1_5391_AMY	-4.32438	28.3171	6	5391	Control	M	8	8.1	12
AGATTGCCAAGAGTCG-1_5391_AMY	-26.7792	-9.89204	14	5391	Control	M	8	8.1	12
AGATTGCTCGCCTGAG-1_5391_AMY	-5.96347	-32.6632	13	5391	Control	M	8	8.1	12
AGCAGCCAGGCCCTCA-1_5391_AMY	-10.1982	-20.7038	14	5391	Control	M	8	8.1	12
AGCGGTCAGGCAGTCA-1_5391_AMY	12.5717	-1.74294	10	5391	Control	M	8	8.1	12
AGCGGTCGTAACGCGA-1_5391_AMY	9.70547	-25.935	1	5391	Control	M	8	8.1	12
AGCGGTCTCGAATCCA-1_5391_AMY	-0.321936	5.48843	10	5391	Control	M	8	8.1	12
AGCGTATTCTAACGGT-1_5391_AMY	16.8337	-25.0965	1	5391	Control	M	8	8.1	12
AGCGTCGCATTACGAC-1_5391_AMY	13.4081	-17.8344	1	5391	Control	M	8	8.1	12
AGCTCCTAGCCGGTAA-1_5391_AMY	12.4332	-23.4663	1	5391	Control	M	8	8.1	12
AGCTCCTGTTCACGGC-1_5391_AMY	-8.14895	7.06634	9	5391	Control	M	8	8.1	12
AGCTCCTTCCTACAGA-1_5391_AMY	-51.7739	-7.08673	15	5391	Control	M	8	8.1	12
AGCTTGACAGCTATTG-1_5391_AMY	-39.8128	10.9256	11	5391	Control	M	8	8.1	12
AGGCCACGTTCGTCTC-1_5391_AMY	9.14506	-24.7892	1	5391	Control	M	8	8.1	12
AGGCCGTAGCTCTCGG-1_5391_AMY	-41.2546	10.2209	11	5391	Control	M	8	8.1	12
AGGCCGTTCATCGCTC-1_5391_AMY	9.72747	-25.7752	1	5391	Control	M	8	8.1	12
AGGGAGTCAAAGCGGT-1_5391_AMY	-14.8429	-1.92975	4	5391	Control	M	8	8.1	12
AGGGAGTCACCGTTGG-1_5391_AMY	-16.7967	-17.0547	14	5391	Control	M	8	8.1	12
AGGGAGTGTTCCCGAG-1_5391_AMY	18.2983	-28.9042	1	5391	Control	M	8	8.1	12
AGGGAGTTCAACACCA-1_5391_AMY	11.6338	-2.21222	10	5391	Control	M	8	8.1	12
AGGTCCGCAGGCAGTA-1_5391_AMY	6.15119	44.3764	6	5391	Control	M	8	8.1	12
AGGTCCGTCTAACTCT-1_5391_AMY	-3.3008	-31.5145	13	5391	Control	M	8	8.1	12
AGTAGTCCATCAGTCA-1_5391_AMY	14.5448	-0.57316	10	5391	Control	M	8	8.1	12
AGTAGTCGTGCAGTAG-1_5391_AMY	10.028	-26.1881	1	5391	Control	M	8	8.1	12
AGTCTTTCATACTACG-1_5391_AMY	10.9182	-25.2565	1	5391	Control	M	8	8.1	12
AGTCTTTGTAGCTCCG-1_5391_AMY	21.1466	-36.8101	3	5391	Control	M	8	8.1	12
AGTGAGGCAGACAAGC-1_5391_AMY	11.4017	-1.79918	10	5391	Control	M	8	8.1	12
AGTGAGGTCTCTGCTG-1_5391_AMY	0.886028	-32.4371	13	5391	Control	M	8	8.1	12
AGTGTCACATTGGGCC-1_5391_AMY	14.5004	0.203772	10	5391	Control	M	8	8.1	12
ATAAGAGAGCTCCTTC-1_5391_AMY	10.3834	-38.7749	13	5391	Control	M	8	8.1	12
ATAGACCAGCGTGAAC-1_5391_AMY	12.7145	-26.4907	1	5391	Control	M	8	8.1	12
ATCACGAGTGCGCTTG-1_5391_AMY	-32.5388	-6.70617	14	5391	Control	M	8	8.1	12
ATCATCTAGTGGGTTG-1_5391_AMY	-49.5573	-2.74989	15	5391	Control	M	8	8.1	12
ATCATCTGTCACTTCC-1_5391_AMY	14.5857	-3.65971	10	5391	Control	M	8	8.1	12
ATCATGGCAGACGCCT-1_5391_AMY	-4.95619	-32.2232	13	5391	Control	M	8	8.1	12
ATCATGGGTGTAACGG-1_5391_AMY	22.0257	-43.5359	3	5391	Control	M	8	8.1	12
ATCCACCAGGTGACCA-1_5391_AMY	1.71518	-33.8151	13	5391	Control	M	8	8.1	12
ATCCGAAGTGAAGGCT-1_5391_AMY	3.48161	-35.6181	13	5391	Control	M	8	8.1	12
ATCGAGTAGTACTTGC-1_5391_AMY	13.7359	26.1462	5	5391	Control	M	8	8.1	12
ATCGAGTCAAGGTTTC-1_5391_AMY	-30.1748	1.77634	14	5391	Control	M	8	8.1	12
ATCGAGTTCGGTTAAC-1_5391_AMY	24.2104	30.4324	12	5391	Control	M	8	8.1	12
ATCGAGTTCTTGACGA-1_5391_AMY	17.3812	-25.3684	1	5391	Control	M	8	8.1	12
ATCTACTTCTCGGACG-1_5391_AMY	9.2391	-25.8395	1	5391	Control	M	8	8.1	12
ATGAGGGAGGGTATCG-1_5391_AMY	24.8428	-39.4093	3	5391	Control	M	8	8.1	12
ATGAGGGCACCAGGCT-1_5391_AMY	-39.9176	11.1419	11	5391	Control	M	8	8.1	12
ATGCGATCATTCCTGC-1_5391_AMY	-29.0687	-3.74143	14	5391	Control	M	8	8.1	12
ATGCGATGTTACGTCA-1_5391_AMY	-29.7248	2.23804	14	5391	Control	M	8	8.1	12
ATGGGAGGTTGGTAAA-1_5391_AMY	-40.993	10.6732	11	5391	Control	M	8	8.1	12
ATGTGTGCATCTATGG-1_5391_AMY	-40.0115	11.2645	11	5391	Control	M	8	8.1	12
ATGTGTGTCGAATCCA-1_5391_AMY	2.62257	-35.1237	13	5391	Control	M	8	8.1	12
ATTACTCGTCGCATAT-1_5391_AMY	29.3829	31.781	12	5391	Control	M	8	8.1	12
ATTACTCGTTCGCGAC-1_5391_AMY	11.4286	-5.61995	10	5391	Control	M	8	8.1	12
ATTATCCGTTAAGGGC-1_5391_AMY	-19.9617	-11.5458	14	5391	Control	M	8	8.1	12
ATTCTACAGAGGTAGA-1_5391_AMY	11.4862	-26.9171	1	5391	Control	M	8	8.1	12
ATTCTACCAGGATTGG-1_5391_AMY	18.2154	-15.8716	1	5391	Control	M	8	8.1	12
ATTCTACTCGGCCGAT-1_5391_AMY	6.89067	-37.6873	13	5391	Control	M	8	8.1	12
ATTGGTGGTTGGGACA-1_5391_AMY	24.9318	-39.6053	3	5391	Control	M	8	8.1	12
CAACTAGTCTAAGCCA-1_5391_AMY	14.375	-6.63583	10	5391	Control	M	8	8.1	12
CAAGAAAAGAGTCTGG-1_5391_AMY	-9.9506	6.26788	9	5391	Control	M	8	8.1	12
CAAGAAAAGCAAATCA-1_5391_AMY	-46.4683	-3.99945	15	5391	Control	M	8	8.1	12
CAAGGCCGTGTGCGTC-1_5391_AMY	8.80392	-26.169	1	5391	Control	M	8	8.1	12
CAAGGCCGTTGATTGC-1_5391_AMY	-4.75977	-33.6091	13	5391	Control	M	8	8.1	12
CAAGTTGAGGAGTACC-1_5391_AMY	31.6433	7.91654	10	5391	Control	M	8	8.1	12
CAAGTTGGTTACCGAT-1_5391_AMY	1.59755	-0.220903	9	5391	Control	M	8	8.1	12
CACACAAGTCGGGTCT-1_5391_AMY	21.4306	-32.4853	3	5391	Control	M	8	8.1	12
CACACCTGTTACCAGT-1_5391_AMY	31.5389	5.99494	10	5391	Control	M	8	8.1	12
CACACCTTCACCCGAG-1_5391_AMY	18.3847	-29.1787	1	5391	Control	M	8	8.1	12
CACACCTTCGAGAACG-1_5391_AMY	-19.9246	-11.5668	14	5391	Control	M	8	8.1	12
CACAGGCGTTAAGATG-1_5391_AMY	-47.7939	0.528049	15	5391	Control	M	8	8.1	12
CACAGTACAATCTGCA-1_5391_AMY	-50.6615	-2.70566	15	5391	Control	M	8	8.1	12
CACATAGAGCCACTAT-1_5391_AMY	17.9977	37.2736	6	5391	Control	M	8	8.1	12
CACATAGAGTTGAGAT-1_5391_AMY	26.9	-2.17693	10	5391	Control	M	8	8.1	12
CACATTTAGCGTTTAC-1_5391_AMY	9.0803	-25.8128	1	5391	Control	M	8	8.1	12
CACATTTTCGGATGTT-1_5391_AMY	3.53273	-41.9416	13	5391	Control	M	8	8.1	12
CACCAGGTCAACTCTT-1_5391_AMY	8.71619	-26.0522	1	5391	Control	M	8	8.1	12
CACCAGGTCTGGCGAC-1_5391_AMY	-47.928	1.49833	15	5391	Control	M	8	8.1	12
CACTCCACAGCTCGCA-1_5391_AMY	9.84432	-25.7566	1	5391	Control	M	8	8.1	12
CAGATCACATAGACTC-1_5391_AMY	4.0632	-39.0041	13	5391	Control	M	8	8.1	12
CAGCATAAGTCAAGCG-1_5391_AMY	13.9735	-5.06002	10	5391	Control	M	8	8.1	12
CAGCATATCCTTAATC-1_5391_AMY	21.0488	-19.1885	3	5391	Control	M	8	8.1	12
CAGCCGACACATGACT-1_5391_AMY	11.8833	-26.199	1	5391	Control	M	8	8.1	12
CAGCGACGTACGCTGC-1_5391_AMY	-28.8243	-0.85307	14	5391	Control	M	8	8.1	12
CAGCGACTCATACGGT-1_5391_AMY	16.1203	-17.6568	1	5391	Control	M	8	8.1	12
CAGCTGGGTCCGTGAC-1_5391_AMY	28.3492	31.9219	12	5391	Control	M	8	8.1	12
CAGCTGGGTGACTCAT-1_5391_AMY	3.0161	-42.0052	13	5391	Control	M	8	8.1	12
CAGGTGCCATGGGACA-1_5391_AMY	21.5771	-43.9911	3	5391	Control	M	8	8.1	12
CAGTAACTCCATGCTC-1_5391_AMY	22.1367	-30.2384	3	5391	Control	M	8	8.1	12
CAGTCCTAGCCGATTT-1_5391_AMY	21.8059	32.1889	12	5391	Control	M	8	8.1	12
CAGTCCTAGGCTAGGT-1_5391_AMY	31.5707	6.56897	10	5391	Control	M	8	8.1	12
CATATGGAGAACTCGG-1_5391_AMY	-10.2267	-40.5118	13	5391	Control	M	8	8.1	12
CATATGGTCAACGGGA-1_5391_AMY	14.8104	-2.57064	10	5391	Control	M	8	8.1	12
CATATTCAGAATTCCC-1_5391_AMY	-6.68584	-41.4896	13	5391	Control	M	8	8.1	12
CATATTCAGTACGCCC-1_5391_AMY	-30.0451	1.031	14	5391	Control	M	8	8.1	12
CATCAAGAGGACCACA-1_5391_AMY	-48.5152	0.494489	15	5391	Control	M	8	8.1	12
CATCAAGTCCGTACAA-1_5391_AMY	5.32896	-25.5717	1	5391	Control	M	8	8.1	12
CATCCACTCTAACGGT-1_5391_AMY	14.0245	-5.38687	10	5391	Control	M	8	8.1	12
CATCGAAGTCTCTTAT-1_5391_AMY	7.21166	-39.5979	13	5391	Control	M	8	8.1	12
CATCGAATCGCGTTTC-1_5391_AMY	-6.61687	-7.99773	4	5391	Control	M	8	8.1	12
CATCGGGAGAGGGCTT-1_5391_AMY	-20.0249	-11.5217	14	5391	Control	M	8	8.1	12
CATGACAAGTCAATAG-1_5391_AMY	6.58238	-40.4759	13	5391	Control	M	8	8.1	12
CATGACAGTCTTCTCG-1_5391_AMY	-0.431377	-42.671	13	5391	Control	M	8	8.1	12
CATGACAGTGCTAGCC-1_5391_AMY	-50.9011	-6.9521	15	5391	Control	M	8	8.1	12
CATGCCTAGCAGGCTA-1_5391_AMY	3.568	-36.1704	13	5391	Control	M	8	8.1	12
CATGCCTGTTAAAGAC-1_5391_AMY	8.59513	43.9947	6	5391	Control	M	8	8.1	12
CATGGCGTCAGTTGAC-1_5391_AMY	24.1071	35.2403	12	5391	Control	M	8	8.1	12
CATGGCGTCCTATTCA-1_5391_AMY	3.37299	-41.7969	13	5391	Control	M	8	8.1	12
CATTATCTCGCCAGCA-1_5391_AMY	8.51557	-25.7475	1	5391	Control	M	8	8.1	12
CATTCGCTCGCACTCT-1_5391_AMY	-31.6197	-10.7831	14	5391	Control	M	8	8.1	12
CCAATCCCAAACGCGA-1_5391_AMY	-2.69842	-31.5242	13	5391	Control	M	8	8.1	12
CCAATCCGTCGAATCT-1_5391_AMY	-3.43512	-42.5743	13	5391	Control	M	8	8.1	12
CCACTACGTTCCGTCT-1_5391_AMY	-37.8046	6.78199	11	5391	Control	M	8	8.1	12
CCACTACTCAGCACAT-1_5391_AMY	-3.73369	28.6296	6	5391	Control	M	8	8.1	12
CCACTACTCCCAAGTA-1_5391_AMY	-44.8858	3.8908	11	5391	Control	M	8	8.1	12
CCAGCGAGTTACAGAA-1_5391_AMY	14.0494	-5.32526	10	5391	Control	M	8	8.1	12
CCATGTCCACCGCTAG-1_5391_AMY	14.8404	-3.21763	10	5391	Control	M	8	8.1	12
CCATGTCCACGCATCG-1_5391_AMY	21.5341	-43.914	3	5391	Control	M	8	8.1	12
CCATGTCCATTTGCCC-1_5391_AMY	1.37932	-34.177	13	5391	Control	M	8	8.1	12
CCATGTCGTTCCGTCT-1_5391_AMY	-10.8306	-40.5922	13	5391	Control	M	8	8.1	12
CCATTCGGTGACGGTA-1_5391_AMY	-14.0239	-30.3658	8	5391	Control	M	8	8.1	12
CCCAGTTGTACCCAAT-1_5391_AMY	22.2013	-43.9682	3	5391	Control	M	8	8.1	12
CCCTCCTGTTCACGGC-1_5391_AMY	15.4684	-0.00301059	10	5391	Control	M	8	8.1	12
CCGGGATCACCTATCC-1_5391_AMY	15.464	0.069202	10	5391	Control	M	8	8.1	12
CCGTACTCAGCTGTTA-1_5391_AMY	-27.0622	2.39367	14	5391	Control	M	8	8.1	12
CCGTGGATCAACCATG-1_5391_AMY	-19.9384	-11.5484	14	5391	Control	M	8	8.1	12
CCGTGGATCTTCATGT-1_5391_AMY	13.8789	-6.58011	10	5391	Control	M	8	8.1	12
CCGTTCAAGTACGATA-1_5391_AMY	-39.8365	11.3356	11	5391	Control	M	8	8.1	12
CCGTTCAGTCGGATCC-1_5391_AMY	8.00436	-39.8587	13	5391	Control	M	8	8.1	12
CCGTTCATCCTTAATC-1_5391_AMY	11.899	-26.1672	1	5391	Control	M	8	8.1	12
CCTACACGTGCAACGA-1_5391_AMY	9.66203	-26.3461	1	5391	Control	M	8	8.1	12
CCTACCACATACCATG-1_5391_AMY	14.2681	35.7764	6	5391	Control	M	8	8.1	12
CCTACCATCGCAAACT-1_5391_AMY	11.0978	-26.8969	1	5391	Control	M	8	8.1	12
CCTAGCTAGTCACGCC-1_5391_AMY	9.23831	-24.4918	1	5391	Control	M	8	8.1	12
CCTATTAAGTTAGCGG-1_5391_AMY	6.52808	-40.5383	13	5391	Control	M	8	8.1	12
CCTCAGTAGGATGCGT-1_5391_AMY	-0.536399	-34.6223	13	5391	Control	M	8	8.1	12
CCTCTGACACCTGGTG-1_5391_AMY	2.9052	39.3382	6	5391	Control	M	8	8.1	12
CCTTACGTCAGCAACT-1_5391_AMY	14.5732	-2.74727	10	5391	Control	M	8	8.1	12
CCTTCCCAGCGTTGCC-1_5391_AMY	-14.5896	-1.01325	4	5391	Control	M	8	8.1	12
CCTTCCCGTAGCGTCC-1_5391_AMY	9.25838	-25.7202	1	5391	Control	M	8	8.1	12
CCTTCCCGTTAAGTAG-1_5391_AMY	-47.4638	1.53182	15	5391	Control	M	8	8.1	12
CCTTCCCTCTTTACGT-1_5391_AMY	21.159	-36.308	3	5391	Control	M	8	8.1	12
CCTTTCTAGTATGACA-1_5391_AMY	-4.4321	-33.4075	13	5391	Control	M	8	8.1	12
CCTTTCTGTGTGACGA-1_5391_AMY	9.53101	-38.1724	13	5391	Control	M	8	8.1	12
CGAACATGTTACGTCA-1_5391_AMY	-14.8598	-5.99534	4	5391	Control	M	8	8.1	12
CGACCTTCAGACGTAG-1_5391_AMY	16.6365	-24.1222	1	5391	Control	M	8	8.1	12
CGACCTTGTGCGATAG-1_5391_AMY	3.22756	-41.2654	13	5391	Control	M	8	8.1	12
CGACTTCAGGTACTCT-1_5391_AMY	0.719593	-32.3275	13	5391	Control	M	8	8.1	12
CGACTTCCAGTATAAG-1_5391_AMY	14.3112	-3.9592	10	5391	Control	M	8	8.1	12
CGACTTCTCAGGTTCA-1_5391_AMY	10.6024	-25.6023	1	5391	Control	M	8	8.1	12
CGAGAAGAGAAGATTC-1_5391_AMY	10.3798	-25.7282	1	5391	Control	M	8	8.1	12
CGAGAAGAGTTCGCGC-1_5391_AMY	-6.61543	-7.99217	4	5391	Control	M	8	8.1	12
CGAGAAGCAACTGCTA-1_5391_AMY	-39.9897	10.8034	11	5391	Control	M	8	8.1	12
CGAGAAGCATCGGAAG-1_5391_AMY	-26.0984	-9.89725	14	5391	Control	M	8	8.1	12
CGAGCACCAGCTGGCT-1_5391_AMY	9.41665	-25.5378	1	5391	Control	M	8	8.1	12
CGAGCACGTACCGGCT-1_5391_AMY	-19.9791	-11.5942	14	5391	Control	M	8	8.1	12
CGAGCACGTGGAAAGA-1_5391_AMY	17.3814	-23.2955	1	5391	Control	M	8	8.1	12
CGAGCCAGTGCCTGTG-1_5391_AMY	24.9535	-32.4143	3	5391	Control	M	8	8.1	12
CGATCGGAGGGTGTTG-1_5391_AMY	13.9997	-4.94247	10	5391	Control	M	8	8.1	12
CGATCGGTCGCCAGCA-1_5391_AMY	8.81846	-26.3158	1	5391	Control	M	8	8.1	12
CGATGGCAGTACGTAA-1_5391_AMY	9.95292	-25.6544	1	5391	Control	M	8	8.1	12
CGATGGCCATTCTTAC-1_5391_AMY	-7.87889	5.94356	9	5391	Control	M	8	8.1	12
CGATGTAAGCTGCGAA-1_5391_AMY	-14.1465	7.97686	9	5391	Control	M	8	8.1	12
CGATGTAAGTACGCCC-1_5391_AMY	15.0585	-0.389834	10	5391	Control	M	8	8.1	12
CGATGTACAAAGTCAA-1_5391_AMY	-48.4487	-1.85142	15	5391	Control	M	8	8.1	12
CGATTGAGTCCTGCTT-1_5391_AMY	-5.91982	1.58689	4	5391	Control	M	8	8.1	12
CGCGTTTGTCACCCAG-1_5391_AMY	14.6437	-4.3637	10	5391	Control	M	8	8.1	12
CGCGTTTGTCAGATAA-1_5391_AMY	-28.7432	3.77683	14	5391	Control	M	8	8.1	12
CGCTATCAGATGGGTC-1_5391_AMY	-39.8853	11.0132	11	5391	Control	M	8	8.1	12
CGCTATCCAAGTAGTA-1_5391_AMY	9.17346	-24.3546	1	5391	Control	M	8	8.1	12
CGCTATCTCCTGCAGG-1_5391_AMY	-47.7606	-2.32476	15	5391	Control	M	8	8.1	12
CGCTGGATCACGCATA-1_5391_AMY	-10.2554	6.66938	9	5391	Control	M	8	8.1	12
CGGACACAGGTGTGGT-1_5391_AMY	11.3058	-26.9727	1	5391	Control	M	8	8.1	12
CGGACTGGTTCAGACT-1_5391_AMY	24.0388	-42.8911	3	5391	Control	M	8	8.1	12
CGGAGCTCAGTCGTGC-1_5391_AMY	16.612	-25.5043	1	5391	Control	M	8	8.1	12
CGGAGCTTCACCTTAT-1_5391_AMY	9.80155	-38.162	13	5391	Control	M	8	8.1	12
CGGCTAGTCAATCACG-1_5391_AMY	13.1122	-26.0913	1	5391	Control	M	8	8.1	12
CGTCACTGTTATCGGT-1_5391_AMY	4.63904	-41.5226	13	5391	Control	M	8	8.1	12
CGTCAGGCATGATCCA-1_5391_AMY	30.5457	5.23655	10	5391	Control	M	8	8.1	12
CGTCAGGGTTGTACAC-1_5391_AMY	11.2467	-2.27909	10	5391	Control	M	8	8.1	12
CGTGAGCCAATAGCAA-1_5391_AMY	-4.77752	-34.1634	13	5391	Control	M	8	8.1	12
CGTGAGCTCCCTCTTT-1_5391_AMY	14.4376	-1.2983	10	5391	Control	M	8	8.1	12
CGTGTAACAAGTCATC-1_5391_AMY	-4.08572	-31.1681	13	5391	Control	M	8	8.1	12
CGTGTAAGTAGGCTGA-1_5391_AMY	26.8789	28.5253	12	5391	Control	M	8	8.1	12
CGTGTAATCAGCTTAG-1_5391_AMY	10.8354	36.9574	6	5391	Control	M	8	8.1	12
CGTGTAATCCGCATAA-1_5391_AMY	14.4029	-6.26033	10	5391	Control	M	8	8.1	12
CGTGTCTGTGAAAGAG-1_5391_AMY	-14.8611	8.8968	9	5391	Control	M	8	8.1	12
CGTTAGACAGCATGAG-1_5391_AMY	14.6399	-0.157479	10	5391	Control	M	8	8.1	12
CGTTAGAGTGCCTGCA-1_5391_AMY	7.41081	-36.9929	13	5391	Control	M	8	8.1	12
CGTTCTGAGAAGGCCT-1_5391_AMY	25.8444	-27.6119	3	5391	Control	M	8	8.1	12
CGTTCTGCATTGGTAC-1_5391_AMY	0.794497	-42.167	13	5391	Control	M	8	8.1	12
CGTTCTGTCGAACGGA-1_5391_AMY	21.5911	-44.0293	3	5391	Control	M	8	8.1	12
CTAACTTGTGGCAAAC-1_5391_AMY	0.217382	41.3494	6	5391	Control	M	8	8.1	12
CTAAGACAGACTGTAA-1_5391_AMY	9.20695	-26.0576	1	5391	Control	M	8	8.1	12
CTAAGACTCGCTAGCG-1_5391_AMY	17.9306	-28.5884	1	5391	Control	M	8	8.1	12
CTAATGGTCGTTACAG-1_5391_AMY	7.53431	37.3242	6	5391	Control	M	8	8.1	12
CTACACCCAGCGTAAG-1_5391_AMY	-40.0256	11.5519	11	5391	Control	M	8	8.1	12
CTACATTTCGACAGCC-1_5391_AMY	6.53527	-40.4987	13	5391	Control	M	8	8.1	12
CTACCCAGTGCATCTA-1_5391_AMY	1.28257	-33.8318	13	5391	Control	M	8	8.1	12
CTACCCAGTTCAGACT-1_5391_AMY	13.78	-5.15469	10	5391	Control	M	8	8.1	12
CTAGAGTGTATATCCG-1_5391_AMY	-19.9788	-11.4997	14	5391	Control	M	8	8.1	12
CTAGAGTTCATCGGAT-1_5391_AMY	11.5228	-2.19269	10	5391	Control	M	8	8.1	12
CTAGTGAGTAAATGTG-1_5391_AMY	-18.3904	-5.19615	4	5391	Control	M	8	8.1	12
CTCGAAATCCGCAGTG-1_5391_AMY	11.1334	-5.58923	9	5391	Control	M	8	8.1	12
CTCGAGGGTCCTCCAT-1_5391_AMY	10.9182	-26.7486	1	5391	Control	M	8	8.1	12
CTCGAGGTCTGTGCAA-1_5391_AMY	16.8375	-25.1643	1	5391	Control	M	8	8.1	12
CTCGTCAGTTCTCATT-1_5391_AMY	10.6917	0.0640692	10	5391	Control	M	8	8.1	12
CTCTAATAGTGCGATG-1_5391_AMY	-12.1965	-40.6783	8	5391	Control	M	8	8.1	12
CTCTACGCATTAGGCT-1_5391_AMY	23.0226	-32.3848	3	5391	Control	M	8	8.1	12
CTCTACGTCGGTTCGG-1_5391_AMY	18.9538	-20.9201	1	5391	Control	M	8	8.1	12
CTCTGGTAGGCTACGA-1_5391_AMY	-18.093	-3.9297	4	5391	Control	M	8	8.1	12
CTGAAACCAGCTCGAC-1_5391_AMY	-17.7956	-15.2089	14	5391	Control	M	8	8.1	12
CTGAAGTCAATGACCT-1_5391_AMY	23.0415	-32.5841	3	5391	Control	M	8	8.1	12
CTGATAGCATTCTCAT-1_5391_AMY	18.4949	-28.8273	1	5391	Control	M	8	8.1	12
CTGATAGGTCCAGTAT-1_5391_AMY	31.5248	5.54876	10	5391	Control	M	8	8.1	12
CTGATCCCATGCTGGC-1_5391_AMY	9.15092	-25.7991	1	5391	Control	M	8	8.1	12
CTGATCCTCCCAAGAT-1_5391_AMY	-10.0693	6.55199	9	5391	Control	M	8	8.1	12
CTGGTCTCAGACTCGC-1_5391_AMY	13.0219	-6.02285	10	5391	Control	M	8	8.1	12
CTGGTCTGTCGAGTTT-1_5391_AMY	13.0138	-23.3562	1	5391	Control	M	8	8.1	12
CTGTGCTAGTGTACCT-1_5391_AMY	0.0377466	-42.6608	13	5391	Control	M	8	8.1	12
CTGTTTACAGGGTATG-1_5391_AMY	5.99382	-40.6465	13	5391	Control	M	8	8.1	12
CTTAACTCATCACGAT-1_5391_AMY	-6.46261	5.56955	9	5391	Control	M	8	8.1	12
CTTACCGGTCAAAGCG-1_5391_AMY	17.2513	-24.3901	1	5391	Control	M	8	8.1	12
CTTTGCGAGCAATCTC-1_5391_AMY	-47.8627	-1.06883	15	5391	Control	M	8	8.1	12
GAAACTCCAGGGCATA-1_5391_AMY	3.13015	41.5104	6	5391	Control	M	8	8.1	12
GAACATCAGAAGGTGA-1_5391_AMY	23.7634	-34.1179	3	5391	Control	M	8	8.1	12
GAACATCTCGCCAGCA-1_5391_AMY	14.2675	-6.58952	10	5391	Control	M	8	8.1	12
GAACGGAAGTGCGTGA-1_5391_AMY	11.8214	-24.3466	1	5391	Control	M	8	8.1	12
GAACGGAGTACATGTC-1_5391_AMY	23.3961	-42.1545	3	5391	Control	M	8	8.1	12
GAAGCAGAGATGTAAC-1_5391_AMY	-9.62016	-20.7445	14	5391	Control	M	8	8.1	12
GAAGCAGAGCCACTAT-1_5391_AMY	-18.3295	-15.5845	14	5391	Control	M	8	8.1	12
GAATAAGGTTACGACT-1_5391_AMY	2.01477	-41.6198	13	5391	Control	M	8	8.1	12
GAATGAACATGTCCTC-1_5391_AMY	7.4893	37.5267	6	5391	Control	M	8	8.1	12
GACAGAGCACCTATCC-1_5391_AMY	-1.66753	3.23909	9	5391	Control	M	8	8.1	12
GACCAATCACTTGGAT-1_5391_AMY	13.6263	-5.48635	10	5391	Control	M	8	8.1	12
GACCAATGTCAATACC-1_5391_AMY	8.78385	-26.1865	1	5391	Control	M	8	8.1	12
GACCTGGGTCACTTCC-1_5391_AMY	14.7113	-5.63364	10	5391	Control	M	8	8.1	12
GACGTGCGTCAAAGCG-1_5391_AMY	14.179	-1.77699	10	5391	Control	M	8	8.1	12
GACGTGCGTCAATACC-1_5391_AMY	9.59154	-38.0851	13	5391	Control	M	8	8.1	12
GACGTTAAGAATCTCC-1_5391_AMY	22.3728	-30.4075	3	5391	Control	M	8	8.1	12
GACGTTATCGTCGTTC-1_5391_AMY	13.7256	-1.51247	10	5391	Control	M	8	8.1	12
GACTAACAGACTAGGC-1_5391_AMY	-41.1979	10.25	11	5391	Control	M	8	8.1	12
GACTACAGTTGTCTTT-1_5391_AMY	-29.8314	-0.507087	14	5391	Control	M	8	8.1	12
GACTGCGCATGGGAAC-1_5391_AMY	13.4057	-26.7127	1	5391	Control	M	8	8.1	12
GAGCAGATCCCTTGTG-1_5391_AMY	-22.7299	-11.478	14	5391	Control	M	8	8.1	12
GAGGTGATCCTCTAGC-1_5391_AMY	-51.7238	-3.77817	15	5391	Control	M	8	8.1	12
GAGTCCGGTGCAACGA-1_5391_AMY	-6.20735	5.4531	9	5391	Control	M	8	8.1	12
GAGTCCGGTGCCTGTG-1_5391_AMY	8.1576	-39.2484	13	5391	Control	M	8	8.1	12
GATCAGTAGACTCGGA-1_5391_AMY	-19.9445	-11.5295	14	5391	Control	M	8	8.1	12
GATCGATGTCGAGATG-1_5391_AMY	11.4806	-2.43667	10	5391	Control	M	8	8.1	12
GATCGCGCAGTCACTA-1_5391_AMY	9.60428	-25.7809	1	5391	Control	M	8	8.1	12
GATCGCGGTAAGCACG-1_5391_AMY	-2.92696	41.9015	6	5391	Control	M	8	8.1	12
GATCGCGGTATAGTAG-1_5391_AMY	10.0473	-26.3726	1	5391	Control	M	8	8.1	12
GATCGCGTCATGTCTT-1_5391_AMY	-2.10886	39.1274	6	5391	Control	M	8	8.1	12
GATCGTACACAACGCC-1_5391_AMY	20.9835	1.9844	10	5391	Control	M	8	8.1	12
GATCTAGCACTGTTAG-1_5391_AMY	15.656	26.2205	5	5391	Control	M	8	8.1	12
GATCTAGGTTCAACCA-1_5391_AMY	-2.4734	-31.7328	13	5391	Control	M	8	8.1	12
GATCTAGTCCGATATG-1_5391_AMY	11.541	-1.63391	10	5391	Control	M	8	8.1	12
GATGAAAAGAATAGGG-1_5391_AMY	14.8357	-0.019775	10	5391	Control	M	8	8.1	12
GATTCAGCAAGTTGTC-1_5391_AMY	-7.76098	7.84813	9	5391	Control	M	8	8.1	12
GCAAACTCAGACAAGC-1_5391_AMY	-31.8792	-4.37586	14	5391	Control	M	8	8.1	12
GCAAACTGTTGATTCG-1_5391_AMY	-41.0518	10.6498	11	5391	Control	M	8	8.1	12
GCAAACTTCCTAGGGC-1_5391_AMY	9.46329	-24.9084	1	5391	Control	M	8	8.1	12
GCACATAAGACGCTTT-1_5391_AMY	-0.669371	-42.7921	13	5391	Control	M	8	8.1	12
GCACATATCAAACCGT-1_5391_AMY	14.3595	-4.56489	10	5391	Control	M	8	8.1	12
GCAGCCAAGAGCTGCA-1_5391_AMY	-3.21462	-42.4434	13	5391	Control	M	8	8.1	12
GCAGCCAGTACATGTC-1_5391_AMY	14.9806	-0.251533	10	5391	Control	M	8	8.1	12
GCAGCCAGTCTAAAGA-1_5391_AMY	21.1172	-37.3806	3	5391	Control	M	8	8.1	12
GCAGCCAGTGACAAAT-1_5391_AMY	10.9471	-25.8841	1	5391	Control	M	8	8.1	12
GCAGTTAAGTCAAGGC-1_5391_AMY	26.7116	28.2942	12	5391	Control	M	8	8.1	12
GCATACAGTCCTCCAT-1_5391_AMY	19.7101	34.6594	6	5391	Control	M	8	8.1	12
GCATACAGTCTAGAGG-1_5391_AMY	22.698	-39.9217	3	5391	Control	M	8	8.1	12
GCATGATAGTATGACA-1_5391_AMY	11.9365	-1.39085	10	5391	Control	M	8	8.1	12
GCATGCGGTAAGAGGA-1_5391_AMY	7.53794	1.84436	10	5391	Control	M	8	8.1	12
GCATGCGGTGACTCAT-1_5391_AMY	21.9178	-30.2392	3	5391	Control	M	8	8.1	12
GCATGCGTCTCGTTTA-1_5391_AMY	14.8934	-0.250491	10	5391	Control	M	8	8.1	12
GCATGTACACGGCTAC-1_5391_AMY	31.5758	5.59362	10	5391	Control	M	8	8.1	12
GCCTCTAAGTAGCGGT-1_5391_AMY	11.2996	-5.69363	10	5391	Control	M	8	8.1	12
GCGACCAAGGTGACCA-1_5391_AMY	19.1942	-22.8638	1	5391	Control	M	8	8.1	12
GCGACCAGTTGGTAAA-1_5391_AMY	6.49741	38.0908	6	5391	Control	M	8	8.1	12
GCGACCATCGGCGGTT-1_5391_AMY	3.59454	-41.8033	13	5391	Control	M	8	8.1	12
GCGAGAACATCACGTA-1_5391_AMY	-41.4329	10.288	15	5391	Control	M	8	8.1	12
GCGCAACAGTTTAGGA-1_5391_AMY	2.50443	-1.42211	9	5391	Control	M	8	8.1	12
GCGCAACCAGCCTTGG-1_5391_AMY	0.403499	41.3606	6	5391	Control	M	8	8.1	12
GCGCAGTAGCGCCTTG-1_5391_AMY	-28.4701	-1.19585	14	5391	Control	M	8	8.1	12
GCGCAGTGTTCTGTTT-1_5391_AMY	21.7825	-31.911	3	5391	Control	M	8	8.1	12
GCGCAGTGTTGTACAC-1_5391_AMY	-0.161775	3.75296	10	5391	Control	M	8	8.1	12
GCGCGATTCACCAGGC-1_5391_AMY	3.66319	-36.4891	13	5391	Control	M	8	8.1	12
GCGCGATTCTCTGAGA-1_5391_AMY	18.0513	-22.708	1	5391	Control	M	8	8.1	12
GCGGGTTTCGGAATCT-1_5391_AMY	-26.1897	-9.7435	14	5391	Control	M	8	8.1	12
GCTCCTATCGGTTCGG-1_5391_AMY	11.9501	-24.3334	1	5391	Control	M	8	8.1	12
GCTCTGTAGTCATCCA-1_5391_AMY	-2.65825	-31.7719	13	5391	Control	M	8	8.1	12
GCTCTGTGTGTAACGG-1_5391_AMY	-7.83391	-4.27473	4	5391	Control	M	8	8.1	12
GCTGCGAAGATCCTGT-1_5391_AMY	-2.96552	42.2177	6	5391	Control	M	8	8.1	12
GCTGCGATCTCGTATT-1_5391_AMY	12.0936	-3.83944	10	5391	Control	M	8	8.1	12
GCTGCTTAGCTGAACG-1_5391_AMY	23.406	-32.4643	3	5391	Control	M	8	8.1	12
GCTGCTTGTAGATTAG-1_5391_AMY	22.1024	-30.9588	3	5391	Control	M	8	8.1	12
GCTGCTTGTGTGAAAT-1_5391_AMY	23.166	-32.4205	3	5391	Control	M	8	8.1	12
GCTGGGTGTCGAACAG-1_5391_AMY	-39.795	11.5117	11	5391	Control	M	8	8.1	12
GCTTGAATCACAATGC-1_5391_AMY	5.30483	-25.5366	1	5391	Control	M	8	8.1	12
GGAAAGCGTTGATTCG-1_5391_AMY	13.2068	-17.8012	1	5391	Control	M	8	8.1	12
GGAACTTAGGGTATCG-1_5391_AMY	23.5073	-33.9483	3	5391	Control	M	8	8.1	12
GGAACTTGTACCGAGA-1_5391_AMY	10.4389	-25.9175	1	5391	Control	M	8	8.1	12
GGAACTTTCACCATAG-1_5391_AMY	-40.1769	10.9387	11	5391	Control	M	8	8.1	12
GGAACTTTCAGTCAGT-1_5391_AMY	0.765251	-35.2529	13	5391	Control	M	8	8.1	12
GGAATAAAGCCACGCT-1_5391_AMY	9.22885	-38.3635	13	5391	Control	M	8	8.1	12
GGAATAAGTCTAAACC-1_5391_AMY	18.5082	-28.9095	1	5391	Control	M	8	8.1	12
GGACAAGCAAGTTCTG-1_5391_AMY	-12.3645	-29.4899	8	5391	Control	M	8	8.1	12
GGACAAGTCTTCAACT-1_5391_AMY	-52.2607	-4.98807	15	5391	Control	M	8	8.1	12
GGACATTAGATAGCAT-1_5391_AMY	3.03901	41.2915	6	5391	Control	M	8	8.1	12
GGACGTCAGGGATCTG-1_5391_AMY	24.0979	-34.0275	3	5391	Control	M	8	8.1	12
GGACGTCCACCAGCAC-1_5391_AMY	10.5354	-25.5342	1	5391	Control	M	8	8.1	12
GGATGTTAGGTACTCT-1_5391_AMY	-47.9243	1.64262	15	5391	Control	M	8	8.1	12
GGATGTTCACGGATAG-1_5391_AMY	26.7167	-36.1752	3	5391	Control	M	8	8.1	12
GGATGTTCATGACGGA-1_5391_AMY	13.6472	-1.61881	10	5391	Control	M	8	8.1	12
GGATGTTTCCTCATTA-1_5391_AMY	-22.6273	-31.059	8	5391	Control	M	8	8.1	12
GGATTACCATCGATGT-1_5391_AMY	8.29816	3.21702	10	5391	Control	M	8	8.1	12
GGCAATTAGGGATCTG-1_5391_AMY	2.66535	-40.4784	13	5391	Control	M	8	8.1	12
GGCGTGTCATGATCCA-1_5391_AMY	-3.79097	-31.4018	13	5391	Control	M	8	8.1	12
GGCTCGACAGGATCGA-1_5391_AMY	28.3783	32.1521	12	5391	Control	M	8	8.1	12
GGCTCGAGTGTAAGTA-1_5391_AMY	-16.118	-39.5133	8	5391	Control	M	8	8.1	12
GGCTCGATCGCACTCT-1_5391_AMY	13.9059	-26.2247	1	5391	Control	M	8	8.1	12
GGCTGGTCAAAGCAAT-1_5391_AMY	21.1431	-37.3731	3	5391	Control	M	8	8.1	12
GGCTGGTGTTCGTGAT-1_5391_AMY	0.00984035	7.45851	12	5391	Control	M	8	8.1	12
GGCTGGTTCTTGTCAT-1_5391_AMY	18.3661	-23.8191	3	5391	Control	M	8	8.1	12
GGGAGATTCACTTACT-1_5391_AMY	-16.6421	-33.5307	8	5391	Control	M	8	8.1	12
GGGCACTTCACGGTTA-1_5391_AMY	0.6979	-32.3864	13	5391	Control	M	8	8.1	12
GGGTTGCAGACTAAGT-1_5391_AMY	0.449554	42.151	6	5391	Control	M	8	8.1	12
GGTGAAGGTATAAACG-1_5391_AMY	-39.9647	9.87509	11	5391	Control	M	8	8.1	12
GGTGCGTCAATGCCAT-1_5391_AMY	-5.85589	1.02007	4	5391	Control	M	8	8.1	12
GGTGCGTTCTGTCTAT-1_5391_AMY	-10.7174	-30.5822	8	5391	Control	M	8	8.1	12
GGTGTTAAGTCTCGGC-1_5391_AMY	14.4211	-1.35172	10	5391	Control	M	8	8.1	12
GTAACGTTCCTAAGTG-1_5391_AMY	3.74178	-36.3249	13	5391	Control	M	8	8.1	12
GTAACGTTCCTGCCAT-1_5391_AMY	9.27202	-25.8901	1	5391	Control	M	8	8.1	12
GTAACTGCAACACCCG-1_5391_AMY	-1.28708	4.36882	9	5391	Control	M	8	8.1	12
GTACGTACAGCTGGCT-1_5391_AMY	-32.2323	-8.11481	14	5391	Control	M	8	8.1	12
GTACTCCAGTGTCCCG-1_5391_AMY	21.459	-43.9672	3	5391	Control	M	8	8.1	12
GTACTTTTCAGGATCT-1_5391_AMY	12.8053	-6.30623	10	5391	Control	M	8	8.1	12
GTAGTCAGTAAGTGTA-1_5391_AMY	-25.083	-12.3885	14	5391	Control	M	8	8.1	12
GTAGTCATCATCGATG-1_5391_AMY	19.8313	-43.9826	3	5391	Control	M	8	8.1	12
GTATTCTGTGCAACTT-1_5391_AMY	-47.4861	1.44961	15	5391	Control	M	8	8.1	12
GTATTCTTCTCGAGTA-1_5391_AMY	-51.7417	-6.25417	15	5391	Control	M	8	8.1	12
GTCAAGTCACAAGCCC-1_5391_AMY	13.8831	-0.850552	10	5391	Control	M	8	8.1	12
GTCAAGTGTCAAAGCG-1_5391_AMY	1.54613	-41.2103	13	5391	Control	M	8	8.1	12
GTCACAATCGGTCTAA-1_5391_AMY	14.8086	0.174467	10	5391	Control	M	8	8.1	12
GTCACGGGTGAGGGAG-1_5391_AMY	-49.707	-0.609885	15	5391	Control	M	8	8.1	12
GTCATTTAGATAGGAG-1_5391_AMY	10.7088	-25.8344	1	5391	Control	M	8	8.1	12
GTCCTCAAGGTCGGAT-1_5391_AMY	-23.1195	-12.3074	14	5391	Control	M	8	8.1	12
GTCCTCACAGACGCAA-1_5391_AMY	-31.9996	-8.49327	14	5391	Control	M	8	8.1	12
GTCCTCATCACCGGGT-1_5391_AMY	10.695	-25.7659	1	5391	Control	M	8	8.1	12
GTCGTAAAGAGCTGGT-1_5391_AMY	3.36707	-36.9976	13	5391	Control	M	8	8.1	12
GTCGTAAAGGTAGCCA-1_5391_AMY	-45.5477	3.19627	15	5391	Control	M	8	8.1	12
GTGAAGGTCTAGAGTC-1_5391_AMY	-9.62964	-41.527	13	5391	Control	M	8	8.1	12
GTGCAGCCAGATAATG-1_5391_AMY	-18.3403	-12.5232	14	5391	Control	M	8	8.1	12
GTGCAGCGTAGTGAAT-1_5391_AMY	8.62422	-26.511	1	5391	Control	M	8	8.1	12
GTGCATAGTAATAGCA-1_5391_AMY	12.5396	-26.3466	1	5391	Control	M	8	8.1	12
GTGCGGTCACTACAGT-1_5391_AMY	2.8665	-1.22588	9	5391	Control	M	8	8.1	12
GTGCGGTCATCAGTAC-1_5391_AMY	7.72703	-40.0644	13	5391	Control	M	8	8.1	12
GTGCGGTGTAATAGCA-1_5391_AMY	9.07425	-38.3722	13	5391	Control	M	8	8.1	12
GTGGGTCCACATTCGA-1_5391_AMY	-39.8417	11.5533	11	5391	Control	M	8	8.1	12
GTGGGTCGTAGCGTCC-1_5391_AMY	16.7138	-24.1247	1	5391	Control	M	8	8.1	12
GTTCGGGTCTTATCTG-1_5391_AMY	-5.30077	-32.4304	13	5391	Control	M	8	8.1	12
GTTCTCGTCTGTCCGT-1_5391_AMY	22.7442	-41.1753	3	5391	Control	M	8	8.1	12
TAAACCGAGAGCTATA-1_5391_AMY	31.4354	4.9311	10	5391	Control	M	8	8.1	12
TAAGAGAAGACTAGAT-1_5391_AMY	-10.1679	-40.7973	13	5391	Control	M	8	8.1	12
TAAGCGTTCTTACCGC-1_5391_AMY	-2.54683	-31.4771	13	5391	Control	M	8	8.1	12
TACACGACAACTGCGC-1_5391_AMY	-41.0461	10.6468	11	5391	Control	M	8	8.1	12
TACAGTGCAGACGTAG-1_5391_AMY	14.2581	-1.07412	10	5391	Control	M	8	8.1	12
TACAGTGGTACCATCA-1_5391_AMY	-18.8476	-33.9154	8	5391	Control	M	8	8.1	12
TACAGTGGTCTAGGTT-1_5391_AMY	-20.0036	-11.4036	14	5391	Control	M	8	8.1	12
TACAGTGTCGCGTTTC-1_5391_AMY	-41.2218	9.94242	11	5391	Control	M	8	8.1	12
TACGGATAGAGGTAGA-1_5391_AMY	14.765	-3.9375	10	5391	Control	M	8	8.1	12
TACGGATAGGCCCTTG-1_5391_AMY	-6.19273	39.0752	6	5391	Control	M	8	8.1	12
TACGGGCTCACGAAGG-1_5391_AMY	20.3784	-41.0818	3	5391	Control	M	8	8.1	12
TACGGTAAGCGTGAAC-1_5391_AMY	2.03227	-35.845	13	5391	Control	M	8	8.1	12
TACTCATTCACTTACT-1_5391_AMY	12.1005	-25.4423	1	5391	Control	M	8	8.1	12
TACTTACGTCCTCCAT-1_5391_AMY	-47.3456	1.08931	15	5391	Control	M	8	8.1	12
TACTTACGTGCCTGTG-1_5391_AMY	13.7121	-26.5734	1	5391	Control	M	8	8.1	12
TACTTGTAGTTAAGTG-1_5391_AMY	11.781	-5.6046	10	5391	Control	M	8	8.1	12
TACTTGTGTTCACGGC-1_5391_AMY	-38.6116	12.2941	11	5391	Control	M	8	8.1	12
TAGACCACAATGCCAT-1_5391_AMY	-51.1128	-2.97056	15	5391	Control	M	8	8.1	12
TAGACCATCGCGATCG-1_5391_AMY	-6.71656	-32.1536	8	5391	Control	M	8	8.1	12
TAGAGCTCAAGTTCTG-1_5391_AMY	28.6992	31.7772	12	5391	Control	M	8	8.1	12
TAGCCGGAGCAATCTC-1_5391_AMY	-4.09836	-23.8457	1	5391	Control	M	8	8.1	12
TAGCCGGCACATGTGT-1_5391_AMY	-7.47013	-20.8552	13	5391	Control	M	8	8.1	12
TAGGCATAGCAGGTCA-1_5391_AMY	14.5881	-4.41504	10	5391	Control	M	8	8.1	12
TAGGCATGTAGCGTCC-1_5391_AMY	3.38455	-1.84713	9	5391	Control	M	8	8.1	12
TAGTGGTGTGGTTTCA-1_5391_AMY	-47.6257	0.700013	15	5391	Control	M	8	8.1	12
TAGTTGGAGGCTATCT-1_5391_AMY	-40.3229	11.1941	11	5391	Control	M	8	8.1	12
TAGTTGGGTTTAGGAA-1_5391_AMY	-38.9904	9.41404	11	5391	Control	M	8	8.1	12
TATCAGGGTACAGCAG-1_5391_AMY	-4.25707	-24.5689	8	5391	Control	M	8	8.1	12
TATCTCAAGCGCTCCA-1_5391_AMY	8.01303	3.06544	4	5391	Control	M	8	8.1	12
TATCTCACACAACGTT-1_5391_AMY	21.2383	-43.9244	3	5391	Control	M	8	8.1	12
TATTACCGTCTTCTCG-1_5391_AMY	9.86113	-25.7412	1	5391	Control	M	8	8.1	12
TCAATCTGTTGGAGGT-1_5391_AMY	-10.797	-30.5102	8	5391	Control	M	8	8.1	12
TCACAAGCACCACCAG-1_5391_AMY	-3.43156	-41.8409	13	5391	Control	M	8	8.1	12
TCAGATGAGGTTCCTA-1_5391_AMY	-28.5482	-1.33226	14	5391	Control	M	8	8.1	12
TCAGATGCATACGCTA-1_5391_AMY	-18.2669	-12.5334	14	5391	Control	M	8	8.1	12
TCAGCTCCAATACGCT-1_5391_AMY	8.93257	-25.8806	1	5391	Control	M	8	8.1	12
TCAGCTCGTGACGCCT-1_5391_AMY	-27.3667	-15.6364	14	5391	Control	M	8	8.1	12
TCAGGATAGGATGTAT-1_5391_AMY	-4.58267	-31.849	13	5391	Control	M	8	8.1	12
TCAGGATGTATCAGTC-1_5391_AMY	14.6993	0.0913075	10	5391	Control	M	8	8.1	12
TCAGGATTCATGGTCA-1_5391_AMY	-18.2421	-15.3947	14	5391	Control	M	8	8.1	12
TCAGGTACAGCGTCCA-1_5391_AMY	14.5567	-3.92251	10	5391	Control	M	8	8.1	12
TCAGGTACATTAACCG-1_5391_AMY	-8.21612	6.73183	9	5391	Control	M	8	8.1	12
TCATTACAGAGTAATC-1_5391_AMY	23.3082	-42.5538	3	5391	Control	M	8	8.1	12
TCGCGAGTCAAACAAG-1_5391_AMY	-4.64521	-34.8255	13	5391	Control	M	8	8.1	12
TCGGGACAGACCGGAT-1_5391_AMY	10.4498	-26.1056	1	5391	Control	M	8	8.1	12
TCGGTAATCAAACGGG-1_5391_AMY	22.5945	-32.2679	3	5391	Control	M	8	8.1	12
TCGTACCAGTGTCTCA-1_5391_AMY	30.2942	29.3277	12	5391	Control	M	8	8.1	12
TCGTACCTCAAGATCC-1_5391_AMY	-6.14977	1.87976	4	5391	Control	M	8	8.1	12
TCGTAGAAGTCATCCA-1_5391_AMY	-14.2543	6.25387	9	5391	Control	M	8	8.1	12
TCTATTGCACCACCAG-1_5391_AMY	11.8505	-24.2233	1	5391	Control	M	8	8.1	12
TCTATTGGTGTCTGAT-1_5391_AMY	-17.9317	-15.3851	14	5391	Control	M	8	8.1	12
TCTCTAAAGATGGGTC-1_5391_AMY	-9.80403	-20.6665	14	5391	Control	M	8	8.1	12
TCTCTAACAGTATCTG-1_5391_AMY	7.54964	-17.7065	1	5391	Control	M	8	8.1	12
TCTCTAAGTCACCTAA-1_5391_AMY	15.0464	-0.31996	10	5391	Control	M	8	8.1	12
TCTCTAAGTTCATGGT-1_5391_AMY	11.6118	-25.713	1	5391	Control	M	8	8.1	12
TCTTCGGGTAGGCATG-1_5391_AMY	8.43491	-38.2426	13	5391	Control	M	8	8.1	12
TCTTCGGTCACGCGGT-1_5391_AMY	16.6127	-25.6088	1	5391	Control	M	8	8.1	12
TCTTTCCAGTAGATGT-1_5391_AMY	16.3926	-25.5159	1	5391	Control	M	8	8.1	12
TCTTTCCCACCATGTA-1_5391_AMY	15.7663	-3.56332	10	5391	Control	M	8	8.1	12
TGAAAGAAGTAGGTGC-1_5391_AMY	1.31613	0.36025	9	5391	Control	M	8	8.1	12
TGAAAGATCGAGCCCA-1_5391_AMY	11.8348	-1.95367	10	5391	Control	M	8	8.1	12
TGACAACAGTTCCACA-1_5391_AMY	15.7991	26.0421	5	5391	Control	M	8	8.1	12
TGACAACTCATCGATG-1_5391_AMY	-4.01163	-1.00699	4	5391	Control	M	8	8.1	12
TGACGGCCAAGTCATC-1_5391_AMY	-1.2212	33.2107	6	5391	Control	M	8	8.1	12
TGACTTTAGCTGTTCA-1_5391_AMY	-9.13611	11.2555	9	5391	Control	M	8	8.1	12
TGAGAGGCAGTCTTCC-1_5391_AMY	10.6457	-25.8549	1	5391	Control	M	8	8.1	12
TGAGCATCAGATGGCA-1_5391_AMY	14.4802	-4.15837	10	5391	Control	M	8	8.1	12
TGAGCATGTCCCGACA-1_5391_AMY	0.895699	-35.0333	13	5391	Control	M	8	8.1	12
TGAGCCGTCGGAAATA-1_5391_AMY	-29.629	0.945675	14	5391	Control	M	8	8.1	12
TGAGGGAGTGGACGAT-1_5391_AMY	20.996	-37.1536	3	5391	Control	M	8	8.1	12
TGATTTCAGACGACGT-1_5391_AMY	14.4535	0.0870725	10	5391	Control	M	8	8.1	12
TGCACCTCATGGATGG-1_5391_AMY	14.6568	-0.143153	10	5391	Control	M	8	8.1	12
TGCACCTGTTACCAGT-1_5391_AMY	-8.53581	7.45783	9	5391	Control	M	8	8.1	12
TGCACCTTCGGAGCAA-1_5391_AMY	11.6813	-13.9182	1	5391	Control	M	8	8.1	12
TGCCCATGTGAACCTT-1_5391_AMY	2.62929	-42.0532	13	5391	Control	M	8	8.1	12
TGCCCTAAGTATTGGA-1_5391_AMY	-14.5371	-1.97251	4	5391	Control	M	8	8.1	12
TGCGCAGCAGCTGTTA-1_5391_AMY	-13.7188	12.0625	9	5391	Control	M	8	8.1	12
TGCTACCAGGCAAAGA-1_5391_AMY	-3.79922	-32.1557	13	5391	Control	M	8	8.1	12
TGCTACCTCGGATGTT-1_5391_AMY	14.7146	-0.975011	10	5391	Control	M	8	8.1	12
TGCTGCTCACCTCGGA-1_5391_AMY	-40.987	10.9336	11	5391	Control	M	8	8.1	12
TGGACGCTCCCTAACC-1_5391_AMY	-4.5118	-33.5305	13	5391	Control	M	8	8.1	12
TGGCCAGCAGCCAGAA-1_5391_AMY	8.43976	-26.3817	1	5391	Control	M	8	8.1	12
TGGCGCACAGAGTGTG-1_5391_AMY	21.0134	-37.4525	3	5391	Control	M	8	8.1	12
TGGCTGGTCGACGGAA-1_5391_AMY	-16.0839	-32.1755	8	5391	Control	M	8	8.1	12
TGGGAAGAGAACTCGG-1_5391_AMY	-18.8871	-15.1612	14	5391	Control	M	8	8.1	12
TGGGCGTAGGATGTAT-1_5391_AMY	-2.26664	41.7301	6	5391	Control	M	8	8.1	12
TGGTTCCAGCTCTCGG-1_5391_AMY	-39.5983	11.6765	11	5391	Control	M	8	8.1	12
TGTGGTAAGAATGTGT-1_5391_AMY	21.0467	-38.2113	3	5391	Control	M	8	8.1	12
TGTGGTAAGTCGTACT-1_5391_AMY	22.6074	31.5293	12	5391	Control	M	8	8.1	12
TGTGTTTAGGCTACGA-1_5391_AMY	1.18561	45.0444	6	5391	Control	M	8	8.1	12
TGTGTTTCATCGACGC-1_5391_AMY	6.49736	-40.5219	13	5391	Control	M	8	8.1	12
TTAACTCCAATCCGAT-1_5391_AMY	24.6677	-31.1884	3	5391	Control	M	8	8.1	12
TTAGGACAGTACATGA-1_5391_AMY	-10.4624	-0.94953	4	5391	Control	M	8	8.1	12
TTAGGCACATTTGCCC-1_5391_AMY	5.16832	43.6852	6	5391	Control	M	8	8.1	12
TTAGTTCTCACAATGC-1_5391_AMY	14.6258	-2.06751	10	5391	Control	M	8	8.1	12
TTCGGTCAGCCTCGTG-1_5391_AMY	8.64665	-26.3632	1	5391	Control	M	8	8.1	12
TTCGGTCAGCGACGTA-1_5391_AMY	2.1841	42.0269	6	5391	Control	M	8	8.1	12
TTCGGTCAGTACGTTC-1_5391_AMY	-13.9576	8.16525	9	5391	Control	M	8	8.1	12
TTCTACATCACTATTC-1_5391_AMY	-20.6066	-33.7681	8	5391	Control	M	8	8.1	12
TTCTACATCTAAGCCA-1_5391_AMY	10.7015	-13.9732	1	5391	Control	M	8	8.1	12
TTCTCAATCCGATATG-1_5391_AMY	14.2293	-5.15522	10	5391	Control	M	8	8.1	12
TTCTTAGGTTCCACAA-1_5391_AMY	26.9016	-35.7076	3	5391	Control	M	8	8.1	12
TTGAACGGTACCCAAT-1_5391_AMY	-13.2116	-2.80948	4	5391	Control	M	8	8.1	12
TTGAACGGTCTGATTG-1_5391_AMY	-49.1065	0.101916	15	5391	Control	M	8	8.1	12
TTGACTTAGTCATCCA-1_5391_AMY	11.5123	-2.31594	10	5391	Control	M	8	8.1	12
TTGCCGTCATTCACTT-1_5391_AMY	-19.9824	-11.4908	14	5391	Control	M	8	8.1	12
TTGGAACCAGTTAACC-1_5391_AMY	-7.57097	-41.422	13	5391	Control	M	8	8.1	12
TTGGAACTCTCCCTGA-1_5391_AMY	-32.0266	-7.01812	14	5391	Control	M	8	8.1	12
TTGGCAAAGGTGATAT-1_5391_AMY	9.18748	-24.4391	1	5391	Control	M	8	8.1	12
TTGGCAAGTGTGACCC-1_5391_AMY	-19.9751	-11.5024	14	5391	Control	M	8	8.1	12
TTGGCAATCTCCGGTT-1_5391_AMY	10.34	-25.3649	1	5391	Control	M	8	8.1	12
TTGTAGGGTCTCCATC-1_5391_AMY	-28.2155	3.66814	14	5391	Control	M	8	8.1	12
TTTACTGCAAATCCGT-1_5391_AMY	12.3928	-1.84468	10	5391	Control	M	8	8.1	12
TTTGCGCCATACGCCG-1_5391_AMY	-2.79685	-31.5157	13	5391	Control	M	8	8.1	12
TTTGCGCGTGCTTCTC-1_5391_AMY	8.52356	-25.137	1	5391	Control	M	8	8.1	12
AAACGGGCATGACATC-1_5408_AMY	21.965	0.781119	10	5408	Control	M	6	6.6	16
AAAGATGGTTACGACT-1_5408_AMY	23.6865	-36.3712	3	5408	Control	M	6	6.6	16
AAAGATGGTTCGGCAC-1_5408_AMY	-2.34079	-9.70761	4	5408	Control	M	6	6.6	16
AAAGATGTCGAGGTAG-1_5408_AMY	25.0099	-32.1238	3	5408	Control	M	6	6.6	16
AAAGTAGAGGTGATAT-1_5408_AMY	-0.250061	44.2656	6	5408	Control	M	6	6.6	16
AAATGCCAGGCATGGT-1_5408_AMY	-0.352862	5.28783	9	5408	Control	M	6	6.6	16
AAATGCCTCCACTCCA-1_5408_AMY	14.2045	27.9145	5	5408	Control	M	6	6.6	16
AACACGTAGGTACTCT-1_5408_AMY	23.2144	-28.3206	3	5408	Control	M	6	6.6	16
AACACGTTCGCAGGCT-1_5408_AMY	6.98634	-37.1853	13	5408	Control	M	6	6.6	16
AACCATGCAAGCCGCT-1_5408_AMY	-9.30489	25.1026	5	5408	Control	M	6	6.6	16
AACCATGCAGTATGCT-1_5408_AMY	-3.78451	-42.5585	13	5408	Control	M	6	6.6	16
AACCATGTCTCGCATC-1_5408_AMY	-19.2623	13.1174	9	5408	Control	M	6	6.6	16
AACCGCGCACATGACT-1_5408_AMY	-3.55764	43.8078	6	5408	Control	M	6	6.6	16
AACCGCGGTCAAAGAT-1_5408_AMY	26.0041	-27.5903	3	5408	Control	M	6	6.6	16
AACCGCGTCCGAATGT-1_5408_AMY	-33.4626	10.8737	11	5408	Control	M	6	6.6	16
AACCGCGTCTGGAGCC-1_5408_AMY	-2.02283	-8.8243	4	5408	Control	M	6	6.6	16
AACGTTGCACCGGAAA-1_5408_AMY	-6.20746	-41.4203	13	5408	Control	M	6	6.6	16
AACGTTGTCCTAGAAC-1_5408_AMY	24.4619	-38.9623	3	5408	Control	M	6	6.6	16
AACTCAGAGCTGCCCA-1_5408_AMY	4.20001	44.5736	6	5408	Control	M	6	6.6	16
AACTCAGCACGCCAGT-1_5408_AMY	21.752	-17.6544	3	5408	Control	M	6	6.6	16
AACTCAGCAGGCAGTA-1_5408_AMY	-6.46378	38.9707	6	5408	Control	M	6	6.6	16
AACTCAGGTCTTGATG-1_5408_AMY	13.5023	-14.5866	1	5408	Control	M	6	6.6	16
AACTCAGTCTCAACTT-1_5408_AMY	28.2489	-33.0485	3	5408	Control	M	6	6.6	16
AACTCCCGTACCGAGA-1_5408_AMY	-49.4887	-4.79188	15	5408	Control	M	6	6.6	16
AACTCCCGTGTGACGA-1_5408_AMY	-6.73479	-41.2986	13	5408	Control	M	6	6.6	16
AACTCTTAGGACATTA-1_5408_AMY	-3.60403	-12.0363	4	5408	Control	M	6	6.6	16
AACTCTTCACATTTCT-1_5408_AMY	-33.364	-6.79923	14	5408	Control	M	6	6.6	16
AACTTTCTCTACTTAC-1_5408_AMY	-17.6937	-17.1225	14	5408	Control	M	6	6.6	16
AACTTTCTCTGAGGGA-1_5408_AMY	22.5695	-18.4793	3	5408	Control	M	6	6.6	16
AAGACCTCACGTCTCT-1_5408_AMY	20.2692	-6.31071	10	5408	Control	M	6	6.6	16
AAGACCTCAGCTTCGG-1_5408_AMY	6.8518	-40.0288	13	5408	Control	M	6	6.6	16
AAGACCTCAGGGTTAG-1_5408_AMY	0.862445	-6.21487	4	5408	Control	M	6	6.6	16
AAGACCTTCATCTGCC-1_5408_AMY	27.185	-27.2161	3	5408	Control	M	6	6.6	16
AAGCCGCAGAAGGTTT-1_5408_AMY	-0.173521	-40.3021	13	5408	Control	M	6	6.6	16
AAGCCGCAGTAGATGT-1_5408_AMY	-8.22747	-40.8826	13	5408	Control	M	6	6.6	16
AAGCCGCTCGGATGGA-1_5408_AMY	-31.9476	-3.91729	14	5408	Control	M	6	6.6	16
AAGGAGCGTTACAGAA-1_5408_AMY	2.51666	-21.839	1	5408	Control	M	6	6.6	16
AAGTCTGCAGTAACGG-1_5408_AMY	-50.2145	-5.98454	15	5408	Control	M	6	6.6	16
AAGTCTGTCCACGAAT-1_5408_AMY	-0.414703	-8.83985	4	5408	Control	M	6	6.6	16
AATCCAGAGCAATATG-1_5408_AMY	6.90479	41.3366	6	5408	Control	M	6	6.6	16
AATCGGTAGTCATCCA-1_5408_AMY	27.6812	-33.8773	3	5408	Control	M	6	6.6	16
AATCGGTTCCCATTAT-1_5408_AMY	-19.0886	12.8277	9	5408	Control	M	6	6.6	16
ACACCAACATATGAGA-1_5408_AMY	23.1209	-30.1616	3	5408	Control	M	6	6.6	16
ACACCCTAGACAAAGG-1_5408_AMY	-5.98885	0.0121682	4	5408	Control	M	6	6.6	16
ACACCCTAGGCGATAC-1_5408_AMY	-9.72112	11.8183	9	5408	Control	M	6	6.6	16
ACACCCTGTCGAACAG-1_5408_AMY	-48.5936	-3.54178	15	5408	Control	M	6	6.6	16
ACACCCTGTTACGTCA-1_5408_AMY	1.20554	-42.1617	13	5408	Control	M	6	6.6	16
ACACCGGAGATGTCGG-1_5408_AMY	-12.3328	6.29264	9	5408	Control	M	6	6.6	16
ACACTGAGTAACGCGA-1_5408_AMY	24.9765	-40.64	3	5408	Control	M	6	6.6	16
ACACTGATCAGCTCGG-1_5408_AMY	27.5442	-32.1852	3	5408	Control	M	6	6.6	16
ACAGCCGGTGAAAGAG-1_5408_AMY	6.97449	1.8832	9	5408	Control	M	6	6.6	16
ACAGCCGTCCCTGACT-1_5408_AMY	-31.7537	-8.05487	14	5408	Control	M	6	6.6	16
ACAGCCGTCCGCTGTT-1_5408_AMY	-18.2806	11.8741	9	5408	Control	M	6	6.6	16
ACATACGTCATCTGCC-1_5408_AMY	26.6115	-25.1863	3	5408	Control	M	6	6.6	16
ACATACGTCTTGCAAG-1_5408_AMY	-4.44036	-25.0536	8	5408	Control	M	6	6.6	16
ACATCAGAGGAGTTGC-1_5408_AMY	22.5534	-43.2891	3	5408	Control	M	6	6.6	16
ACATCAGCAGTTTACG-1_5408_AMY	27.719	25.7204	12	5408	Control	M	6	6.6	16
ACATCAGCATTCTCAT-1_5408_AMY	20.8469	-6.31217	10	5408	Control	M	6	6.6	16
ACATCAGGTAGAGTGC-1_5408_AMY	11.8058	26.3073	5	5408	Control	M	6	6.6	16
ACATCAGTCATGCATG-1_5408_AMY	23.4376	36.3964	6	5408	Control	M	6	6.6	16
ACATCAGTCCTTAATC-1_5408_AMY	25.7041	-23.5053	3	5408	Control	M	6	6.6	16
ACATGGTTCACAACGT-1_5408_AMY	-11.6736	-40.8145	13	5408	Control	M	6	6.6	16
ACCAGTATCCAGGGCT-1_5408_AMY	-5.79526	0.830912	4	5408	Control	M	6	6.6	16
ACCCACTAGACGCAAC-1_5408_AMY	-5.17287	-11.6398	4	5408	Control	M	6	6.6	16
ACCCACTTCCCGACTT-1_5408_AMY	-6.91881	5.47621	9	5408	Control	M	6	6.6	16
ACCTTTATCATGTCCC-1_5408_AMY	26.748	-38.2155	3	5408	Control	M	6	6.6	16
ACGAGCCCAAGTACCT-1_5408_AMY	-33.0412	-5.69579	14	5408	Control	M	6	6.6	16
ACGAGCCCAATCCAAC-1_5408_AMY	-0.963998	-8.41941	4	5408	Control	M	6	6.6	16
ACGAGCCGTGTCCTCT-1_5408_AMY	-1.93214	-9.47407	4	5408	Control	M	6	6.6	16
ACGAGGACACCAGCAC-1_5408_AMY	22.1729	-3.44314	10	5408	Control	M	6	6.6	16
ACGAGGACATCGGGTC-1_5408_AMY	13.1715	-14.9915	1	5408	Control	M	6	6.6	16
ACGATGTTCAGGTAAA-1_5408_AMY	7.65577	-5.14469	9	5408	Control	M	6	6.6	16
ACGCAGCGTTGAGTTC-1_5408_AMY	-8.05644	24.8027	5	5408	Control	M	6	6.6	16
ACGCAGCTCATCACCC-1_5408_AMY	-10.5252	5.63397	9	5408	Control	M	6	6.6	16
ACGCCAGAGTCCATAC-1_5408_AMY	-7.91782	-3.55045	4	5408	Control	M	6	6.6	16
ACGCCGAAGAAGATTC-1_5408_AMY	-10.5358	-5.71913	4	5408	Control	M	6	6.6	16
ACGCCGATCTATGTGG-1_5408_AMY	8.86195	-14.8381	1	5408	Control	M	6	6.6	16
ACGGAGAAGTAAGTAC-1_5408_AMY	0.793022	-42.0403	13	5408	Control	M	6	6.6	16
ACGGAGAGTAGAGGAA-1_5408_AMY	27.4798	-31.4259	3	5408	Control	M	6	6.6	16
ACGGCCACAGTTTACG-1_5408_AMY	26.9754	-32.3123	3	5408	Control	M	6	6.6	16
ACGGCCAGTCTCTCGT-1_5408_AMY	-33.4132	-7.23652	14	5408	Control	M	6	6.6	16
ACGGCCATCGAGAGCA-1_5408_AMY	-30.4061	1.08979	14	5408	Control	M	6	6.6	16
ACGGCCATCTGGTTCC-1_5408_AMY	24.1058	-40.4023	3	5408	Control	M	6	6.6	16
ACGGGCTGTTAAGTAG-1_5408_AMY	21.9201	-17.9318	3	5408	Control	M	6	6.6	16
ACGGGCTTCATTATCC-1_5408_AMY	27.4157	-26.2839	3	5408	Control	M	6	6.6	16
ACGGGTCAGACGCAAC-1_5408_AMY	-3.29048	1.53205	9	5408	Control	M	6	6.6	16
ACGGGTCCACTAAGTC-1_5408_AMY	26.5484	-36.9682	3	5408	Control	M	6	6.6	16
ACGTCAACATCACGAT-1_5408_AMY	-12.2719	5.56458	9	5408	Control	M	6	6.6	16
ACTATCTCATCCGCGA-1_5408_AMY	25.6697	-38.7461	3	5408	Control	M	6	6.6	16
ACTATCTGTGGAAAGA-1_5408_AMY	23.2409	-40.8664	3	5408	Control	M	6	6.6	16
ACTGAGTGTCTCCACT-1_5408_AMY	-35.1004	9.41839	11	5408	Control	M	6	6.6	16
ACTGATGCAAGCTGTT-1_5408_AMY	26.2667	-24.5597	3	5408	Control	M	6	6.6	16
ACTGATGCACTTCGAA-1_5408_AMY	25.1803	-40.8176	3	5408	Control	M	6	6.6	16
ACTGATGGTGACCAAG-1_5408_AMY	-3.74124	-10.118	4	5408	Control	M	6	6.6	16
ACTGCTCAGGAATCGC-1_5408_AMY	-46.6204	1.94247	15	5408	Control	M	6	6.6	16
ACTGCTCGTAGCGCTC-1_5408_AMY	-17.841	-15.1545	14	5408	Control	M	6	6.6	16
ACTGTCCGTCTAGTCA-1_5408_AMY	-37.8366	6.81111	11	5408	Control	M	6	6.6	16
ACTGTCCTCGGAAACG-1_5408_AMY	-12.4884	6.59015	9	5408	Control	M	6	6.6	16
ACTTACTCAAGGACTG-1_5408_AMY	23.3094	-38.2355	3	5408	Control	M	6	6.6	16
ACTTACTGTTGTGGCC-1_5408_AMY	-6.40743	-41.2894	13	5408	Control	M	6	6.6	16
ACTTGTTGTACCCAAT-1_5408_AMY	-10.9493	7.31777	9	5408	Control	M	6	6.6	16
ACTTGTTTCATATCGG-1_5408_AMY	-31.0655	-2.53307	14	5408	Control	M	6	6.6	16
ACTTGTTTCCCATTAT-1_5408_AMY	-12.2506	13.1649	9	5408	Control	M	6	6.6	16
AGAATAGCAACCGCCA-1_5408_AMY	18.8605	39.7537	6	5408	Control	M	6	6.6	16
AGACGTTCAAACGTGG-1_5408_AMY	-10.0605	-5.32333	4	5408	Control	M	6	6.6	16
AGACGTTCATCCCACT-1_5408_AMY	-32.1154	-7.82438	14	5408	Control	M	6	6.6	16
AGACGTTGTCTCTTAT-1_5408_AMY	-8.53068	23.6859	5	5408	Control	M	6	6.6	16
AGACGTTGTTACAGAA-1_5408_AMY	26.4974	-28.0605	3	5408	Control	M	6	6.6	16
AGACGTTTCCTGCAGG-1_5408_AMY	-8.9819	25.0765	5	5408	Control	M	6	6.6	16
AGAGCGAAGTGCCAGA-1_5408_AMY	26.3764	-32.6224	3	5408	Control	M	6	6.6	16
AGAGCGACAAGTTAAG-1_5408_AMY	-51.4633	-8.16739	15	5408	Control	M	6	6.6	16
AGAGCGAGTTTCCACC-1_5408_AMY	-10.1627	-7.98922	4	5408	Control	M	6	6.6	16
AGAGCTTTCCTATGTT-1_5408_AMY	-10.8832	13.0611	9	5408	Control	M	6	6.6	16
AGAGTGGGTTCACGGC-1_5408_AMY	1.54187	-5.63576	9	5408	Control	M	6	6.6	16
AGATCTGAGAGTGAGA-1_5408_AMY	-16.9472	-17.2741	14	5408	Control	M	6	6.6	16
AGATCTGAGTACGTAA-1_5408_AMY	-7.88629	-41.0916	13	5408	Control	M	6	6.6	16
AGCAGCCCACGAGAGT-1_5408_AMY	20.1004	-6.30963	10	5408	Control	M	6	6.6	16
AGCAGCCCATCACCCT-1_5408_AMY	0.163453	-9.16351	4	5408	Control	M	6	6.6	16
AGCAGCCCATCGGTTA-1_5408_AMY	-7.06333	5.4088	9	5408	Control	M	6	6.6	16
AGCAGCCCATTCACTT-1_5408_AMY	26.9389	-27.3266	3	5408	Control	M	6	6.6	16
AGCATACGTATTAGCC-1_5408_AMY	6.14848	-36.5815	13	5408	Control	M	6	6.6	16
AGCATACTCGCGGATC-1_5408_AMY	-12.8578	-8.19321	4	5408	Control	M	6	6.6	16
AGCCTAACAGTATGCT-1_5408_AMY	-4.00148	-1.24465	4	5408	Control	M	6	6.6	16
AGCCTAATCTGTTGAG-1_5408_AMY	26.6358	-31.5277	3	5408	Control	M	6	6.6	16
AGCGGTCTCCGCATAA-1_5408_AMY	20.9312	-6.33492	10	5408	Control	M	6	6.6	16
AGCGTATCAATCCGAT-1_5408_AMY	-9.24254	24.4763	5	5408	Control	M	6	6.6	16
AGCTCCTCAAGACACG-1_5408_AMY	8.65266	-37.465	13	5408	Control	M	6	6.6	16
AGCTCCTCACATTAGC-1_5408_AMY	-32.6716	-7.77023	14	5408	Control	M	6	6.6	16
AGCTCCTCACCGGAAA-1_5408_AMY	-10.2466	-40.1463	13	5408	Control	M	6	6.6	16
AGCTCCTCATGAAGTA-1_5408_AMY	-6.91214	0.0145584	4	5408	Control	M	6	6.6	16
AGCTCTCCAATTGCTG-1_5408_AMY	-6.81713	-11.6711	4	5408	Control	M	6	6.6	16
AGCTCTCTCATGGTCA-1_5408_AMY	19.2793	-17.6455	1	5408	Control	M	6	6.6	16
AGCTTGACATCGACGC-1_5408_AMY	2.60693	-21.6455	1	5408	Control	M	6	6.6	16
AGCTTGAGTCGGATCC-1_5408_AMY	20.9672	-6.27215	10	5408	Control	M	6	6.6	16
AGGCCACCAAGGGTCA-1_5408_AMY	-20.7396	14.2386	9	5408	Control	M	6	6.6	16
AGGCCACCAGCCTTTC-1_5408_AMY	-10.2947	-5.67421	4	5408	Control	M	6	6.6	16
AGGGTGAGTACTCTCC-1_5408_AMY	-19.5306	14.4707	9	5408	Control	M	6	6.6	16
AGGGTGATCTTCATGT-1_5408_AMY	24.2895	-37.6501	3	5408	Control	M	6	6.6	16
AGGTCATAGAGGTTGC-1_5408_AMY	0.571806	-7.02673	4	5408	Control	M	6	6.6	16
AGGTCCGCAAGCCATT-1_5408_AMY	26.4994	-28.4277	3	5408	Control	M	6	6.6	16
AGGTCCGTCCGAATGT-1_5408_AMY	27.7822	25.9386	12	5408	Control	M	6	6.6	16
AGGTCCGTCCTGCTTG-1_5408_AMY	-0.406194	-8.07802	4	5408	Control	M	6	6.6	16
AGTAGTCAGACAAAGG-1_5408_AMY	-7.70762	-11.5618	4	5408	Control	M	6	6.6	16
AGTAGTCGTCCAGTAT-1_5408_AMY	26.5447	-36.7257	3	5408	Control	M	6	6.6	16
AGTAGTCGTCTGATCA-1_5408_AMY	-3.7459	-9.92917	4	5408	Control	M	6	6.6	16
AGTAGTCTCACAACGT-1_5408_AMY	-31.8018	-1.84067	14	5408	Control	M	6	6.6	16
AGTAGTCTCACCCTCA-1_5408_AMY	-3.602	-1.51116	4	5408	Control	M	6	6.6	16
AGTCTTTTCATTTGGG-1_5408_AMY	-3.10253	4.43479	9	5408	Control	M	6	6.6	16
AGTGAGGCACGGATAG-1_5408_AMY	-5.86918	-3.96042	4	5408	Control	M	6	6.6	16
AGTGAGGGTCGAACAG-1_5408_AMY	-3.8476	-42.4648	13	5408	Control	M	6	6.6	16
AGTGAGGTCACCAGGC-1_5408_AMY	22.7858	-23.4663	3	5408	Control	M	6	6.6	16
AGTGGGAGTCCCTTGT-1_5408_AMY	25.588	-34.3688	3	5408	Control	M	6	6.6	16
AGTGTCAAGCTAACAA-1_5408_AMY	-6.67079	39.5732	6	5408	Control	M	6	6.6	16
AGTTGGTCAATGAAAC-1_5408_AMY	27.2547	-26.1715	3	5408	Control	M	6	6.6	16
ATAACGCAGATTACCC-1_5408_AMY	-5.35082	-42.1208	13	5408	Control	M	6	6.6	16
ATAACGCTCACCTCGT-1_5408_AMY	-8.20376	-3.70986	4	5408	Control	M	6	6.6	16
ATAAGAGGTTCGGCAC-1_5408_AMY	14.4637	27.7284	5	5408	Control	M	6	6.6	16
ATAAGAGTCCGATATG-1_5408_AMY	-0.0668585	-7.47378	4	5408	Control	M	6	6.6	16
ATAGACCAGTATTGGA-1_5408_AMY	22.0117	-18.3228	3	5408	Control	M	6	6.6	16
ATAGACCAGTGGCACA-1_5408_AMY	-46.5248	1.8804	15	5408	Control	M	6	6.6	16
ATAGACCCATACTCTT-1_5408_AMY	25.0571	-39.5438	3	5408	Control	M	6	6.6	16
ATAGACCTCGGCTTGG-1_5408_AMY	27.2958	-26.1681	3	5408	Control	M	6	6.6	16
ATAGACCTCTGGTGTA-1_5408_AMY	-7.53922	-41.375	13	5408	Control	M	6	6.6	16
ATCACGACAAGGACAC-1_5408_AMY	27.4455	-36.5244	3	5408	Control	M	6	6.6	16
ATCACGACACAACGTT-1_5408_AMY	-5.63689	-11.8235	4	5408	Control	M	6	6.6	16
ATCACGACAGGGCATA-1_5408_AMY	27.6176	25.9206	12	5408	Control	M	6	6.6	16
ATCACGAGTGCTGTAT-1_5408_AMY	-51.4728	-8.11716	15	5408	Control	M	6	6.6	16
ATCACGAGTTATCACG-1_5408_AMY	-3.35537	-10.7019	4	5408	Control	M	6	6.6	16
ATCATCTAGAGCTGGT-1_5408_AMY	-4.25664	-3.6626	4	5408	Control	M	6	6.6	16
ATCATCTCATTAGCCA-1_5408_AMY	-8.67741	-9.75899	4	5408	Control	M	6	6.6	16
ATCATCTGTTGTCGCG-1_5408_AMY	22.4626	37.256	6	5408	Control	M	6	6.6	16
ATCATCTTCAAACAAG-1_5408_AMY	20.334	-6.17823	10	5408	Control	M	6	6.6	16
ATCATGGCATTGGCGC-1_5408_AMY	-30.2148	0.665015	14	5408	Control	M	6	6.6	16
ATCATGGGTACATGTC-1_5408_AMY	-9.88867	-41.0999	13	5408	Control	M	6	6.6	16
ATCCGAAGTTCGGCAC-1_5408_AMY	18.3884	40.552	6	5408	Control	M	6	6.6	16
ATCCGAATCAGATAAG-1_5408_AMY	-9.52943	-1.7128	4	5408	Control	M	6	6.6	16
ATCGAGTAGACTAGAT-1_5408_AMY	25.8448	-27.6609	3	5408	Control	M	6	6.6	16
ATCTACTAGACGCAAC-1_5408_AMY	-17.0701	10.6153	9	5408	Control	M	6	6.6	16
ATCTACTGTCAGTGGA-1_5408_AMY	-11.6524	-40.5197	8	5408	Control	M	6	6.6	16
ATCTACTGTTGGTGGA-1_5408_AMY	8.22896	-37.5467	13	5408	Control	M	6	6.6	16
ATCTACTTCAAGATCC-1_5408_AMY	23.0012	-40.7141	3	5408	Control	M	6	6.6	16
ATCTACTTCGGATGTT-1_5408_AMY	-31.5862	-5.22797	14	5408	Control	M	6	6.6	16
ATCTACTTCGTGGGAA-1_5408_AMY	-47.3775	0.925015	15	5408	Control	M	6	6.6	16
ATCTGCCAGATCTGCT-1_5408_AMY	28.2352	-32.8331	3	5408	Control	M	6	6.6	16
ATCTGCCCAATGAAAC-1_5408_AMY	26.2029	-37.7229	3	5408	Control	M	6	6.6	16
ATCTGCCTCGTAGATC-1_5408_AMY	27.2406	-26.5572	3	5408	Control	M	6	6.6	16
ATCTGCCTCTAGCACA-1_5408_AMY	-29.949	-0.0931726	14	5408	Control	M	6	6.6	16
ATGAGGGAGAAAGTGG-1_5408_AMY	-8.7805	-3.90329	4	5408	Control	M	6	6.6	16
ATGAGGGCAATCCGAT-1_5408_AMY	-7.71666	26.4778	5	5408	Control	M	6	6.6	16
ATGAGGGCAGTTCCCT-1_5408_AMY	-7.22159	-11.697	4	5408	Control	M	6	6.6	16
ATGAGGGTCTGCCAGG-1_5408_AMY	20.2219	-6.2565	10	5408	Control	M	6	6.6	16
ATGGGAGGTTAAAGAC-1_5408_AMY	7.9287	-39.4753	13	5408	Control	M	6	6.6	16
ATGGGAGTCACAGTAC-1_5408_AMY	-2.73991	-10.3128	4	5408	Control	M	6	6.6	16
ATGTGTGCAGTGACAG-1_5408_AMY	-31.8158	-1.32439	14	5408	Control	M	6	6.6	16
ATTACTCAGAGTAATC-1_5408_AMY	-33.1106	11.2699	11	5408	Control	M	6	6.6	16
ATTACTCCACAGCCCA-1_5408_AMY	-6.9317	38.1429	6	5408	Control	M	6	6.6	16
ATTATCCTCGGCGCTA-1_5408_AMY	20.5332	-17.0308	1	5408	Control	M	6	6.6	16
ATTCTACTCGTTGACA-1_5408_AMY	27.4738	25.712	12	5408	Control	M	6	6.6	16
ATTGGACGTGCGCTTG-1_5408_AMY	-3.65041	-12.0007	4	5408	Control	M	6	6.6	16
ATTGGTGCACTTGGAT-1_5408_AMY	18.4111	40.0253	6	5408	Control	M	6	6.6	16
ATTGGTGGTACGCTGC-1_5408_AMY	-19.2955	13.588	9	5408	Control	M	6	6.6	16
CAACCAAAGTCCCACG-1_5408_AMY	25.5805	-31.7614	3	5408	Control	M	6	6.6	16
CAACCAACACACCGAC-1_5408_AMY	23.132	-41.136	3	5408	Control	M	6	6.6	16
CAACCAATCCTTGCCA-1_5408_AMY	-12.0698	-19.5209	14	5408	Control	M	6	6.6	16
CAACCAATCTCTGCTG-1_5408_AMY	-11.7529	-40.6109	8	5408	Control	M	6	6.6	16
CAACCTCAGATGGCGT-1_5408_AMY	25.2009	-26.3702	3	5408	Control	M	6	6.6	16
CAACCTCCATGGTTGT-1_5408_AMY	6.31483	-40.3373	13	5408	Control	M	6	6.6	16
CAACCTCGTATAGGTA-1_5408_AMY	26.7354	-24.8953	3	5408	Control	M	6	6.6	16
CAACCTCGTTAGGGTG-1_5408_AMY	27.6256	-32.3735	3	5408	Control	M	6	6.6	16
CAACTAGAGATGTTAG-1_5408_AMY	-33.499	11.1597	11	5408	Control	M	6	6.6	16
CAACTAGGTGATGTCT-1_5408_AMY	-13.3558	14.4651	9	5408	Control	M	6	6.6	16
CAAGAAAAGCGCCTTG-1_5408_AMY	26.8326	-27.5849	3	5408	Control	M	6	6.6	16
CAAGATCAGTGGTCCC-1_5408_AMY	21.5771	-17.7332	3	5408	Control	M	6	6.6	16
CAAGGCCCATTTGCTT-1_5408_AMY	25.6229	-25.3137	3	5408	Control	M	6	6.6	16
CACAAACGTACGCTGC-1_5408_AMY	-19.3612	13.5562	9	5408	Control	M	6	6.6	16
CACAAACTCGAGCCCA-1_5408_AMY	2.3387	45.2038	6	5408	Control	M	6	6.6	16
CACAAACTCTCTAAGG-1_5408_AMY	24.6398	-39.3293	3	5408	Control	M	6	6.6	16
CACACCTTCACCTTAT-1_5408_AMY	22.3192	-43.8751	3	5408	Control	M	6	6.6	16
CACACTCCAAAGCAAT-1_5408_AMY	-7.68908	24.9945	5	5408	Control	M	6	6.6	16
CACACTCCACCAACCG-1_5408_AMY	18.288	-16.7139	1	5408	Control	M	6	6.6	16
CACAGGCGTACTCTCC-1_5408_AMY	26.7949	-24.1146	3	5408	Control	M	6	6.6	16
CACAGGCGTCTAGAGG-1_5408_AMY	-9.45346	-40.6423	13	5408	Control	M	6	6.6	16
CACAGGCGTTCAGCGC-1_5408_AMY	20.6898	-6.51201	10	5408	Control	M	6	6.6	16
CACAGTAAGAAGGGTA-1_5408_AMY	-31.5189	-5.02877	14	5408	Control	M	6	6.6	16
CACAGTAAGGTTCCTA-1_5408_AMY	25.3732	-34.4021	3	5408	Control	M	6	6.6	16
CACAGTAAGTCTCAAC-1_5408_AMY	1.74384	-0.0622348	9	5408	Control	M	6	6.6	16
CACAGTAGTTTCCACC-1_5408_AMY	-12.8388	7.83034	9	5408	Control	M	6	6.6	16
CACATAGGTGCACTTA-1_5408_AMY	22.5985	-41.7713	3	5408	Control	M	6	6.6	16
CACATAGTCATAAAGG-1_5408_AMY	-48.9626	-3.21348	15	5408	Control	M	6	6.6	16
CACATTTGTAAGCACG-1_5408_AMY	4.12536	-41.0584	13	5408	Control	M	6	6.6	16
CACATTTGTACCGTTA-1_5408_AMY	26.1897	-23.9124	3	5408	Control	M	6	6.6	16
CACATTTGTAGTACCT-1_5408_AMY	-7.07701	37.8424	6	5408	Control	M	6	6.6	16
CACATTTTCTCATTCA-1_5408_AMY	-38.4107	6.46711	11	5408	Control	M	6	6.6	16
CACATTTTCTGTCAAG-1_5408_AMY	21.7886	-35.3566	3	5408	Control	M	6	6.6	16
CACCACTCAGCGTAAG-1_5408_AMY	-3.06111	-10.7842	4	5408	Control	M	6	6.6	16
CACCACTTCCCGACTT-1_5408_AMY	20.6057	-6.0283	10	5408	Control	M	6	6.6	16
CACCAGGGTTTCGCTC-1_5408_AMY	20.9553	-17.1306	1	5408	Control	M	6	6.6	16
CACCAGGGTTTGACAC-1_5408_AMY	-0.365887	-9.2107	4	5408	Control	M	6	6.6	16
CACCAGGTCAGCTCTC-1_5408_AMY	-11.0985	-40.4096	13	5408	Control	M	6	6.6	16
CACCTTGAGCTCAACT-1_5408_AMY	18.3626	-15.1755	1	5408	Control	M	6	6.6	16
CACCTTGCAAAGAATC-1_5408_AMY	18.809	-16.7718	1	5408	Control	M	6	6.6	16
CACCTTGCAGGAACGT-1_5408_AMY	-6.13543	-1.1885	4	5408	Control	M	6	6.6	16
CACCTTGCATGTTGAC-1_5408_AMY	23.8182	-36.9192	3	5408	Control	M	6	6.6	16
CACTCCAAGTTCCACA-1_5408_AMY	27.8093	-27.1105	3	5408	Control	M	6	6.6	16
CACTCCAGTTCTGAAC-1_5408_AMY	13.9269	27.819	5	5408	Control	M	6	6.6	16
CACTCCAGTTGTACAC-1_5408_AMY	-7.58731	6.47795	9	5408	Control	M	6	6.6	16
CACTCCAGTTTAGCTG-1_5408_AMY	-1.17945	-4.62299	4	5408	Control	M	6	6.6	16
CACTCCATCGTTACGA-1_5408_AMY	25.233	-39.2228	3	5408	Control	M	6	6.6	16
CAGAATCCACATTCGA-1_5408_AMY	-48.5683	-2.99302	15	5408	Control	M	6	6.6	16
CAGAATCCAGCCAGAA-1_5408_AMY	22.022	-17.9021	3	5408	Control	M	6	6.6	16
CAGAATCTCCTCAATT-1_5408_AMY	0.0320696	2.38953	9	5408	Control	M	6	6.6	16
CAGAGAGAGAAACCTA-1_5408_AMY	-2.24091	-9.81669	4	5408	Control	M	6	6.6	16
CAGATCATCGTTACAG-1_5408_AMY	-12.1465	-40.6263	8	5408	Control	M	6	6.6	16
CAGCAGCCAATCGGTT-1_5408_AMY	-3.06443	-11.7474	4	5408	Control	M	6	6.6	16
CAGCAGCCACACCGCA-1_5408_AMY	-29.9041	-14.7873	14	5408	Control	M	6	6.6	16
CAGCAGCGTCATCCCT-1_5408_AMY	14.3081	40.4565	6	5408	Control	M	6	6.6	16
CAGCATAAGTCTCGGC-1_5408_AMY	10.8312	-5.66365	9	5408	Control	M	6	6.6	16
CAGCATACATCAGTCA-1_5408_AMY	20.8646	-18.2454	3	5408	Control	M	6	6.6	16
CAGCATAGTCATCCCT-1_5408_AMY	-36.9594	7.52065	11	5408	Control	M	6	6.6	16
CAGCCGACAGTCAGCC-1_5408_AMY	-47.903	0.34586	15	5408	Control	M	6	6.6	16
CAGCCGAGTACATCCA-1_5408_AMY	-4.93092	39.4526	6	5408	Control	M	6	6.6	16
CAGCCGAGTACCCAAT-1_5408_AMY	7.08993	-40.0926	13	5408	Control	M	6	6.6	16
CAGCGACAGCGTCAAG-1_5408_AMY	-0.116525	37.3123	6	5408	Control	M	6	6.6	16
CAGCGACTCGGTTCGG-1_5408_AMY	20.231	-17.6282	1	5408	Control	M	6	6.6	16
CAGCTAAAGACAGACC-1_5408_AMY	22.4378	-23.6477	3	5408	Control	M	6	6.6	16
CAGCTAACACACCGAC-1_5408_AMY	-46.5408	0.151357	15	5408	Control	M	6	6.6	16
CAGCTAACACTGTGTA-1_5408_AMY	-9.0916	24.7984	5	5408	Control	M	6	6.6	16
CAGCTAATCACAACGT-1_5408_AMY	-2.89283	5.07075	9	5408	Control	M	6	6.6	16
CAGCTAATCCGCATCT-1_5408_AMY	3.77616	45.5299	6	5408	Control	M	6	6.6	16
CAGCTGGCACCGGAAA-1_5408_AMY	25.4722	-24.8615	3	5408	Control	M	6	6.6	16
CAGCTGGCATGAACCT-1_5408_AMY	6.28666	-40.433	13	5408	Control	M	6	6.6	16
CAGGTGCTCAAAGACA-1_5408_AMY	0.309556	41.4925	6	5408	Control	M	6	6.6	16
CAGGTGCTCAGCACAT-1_5408_AMY	-11.2858	31.0923	9	5408	Control	M	6	6.6	16
CAGTAACAGAACTGTA-1_5408_AMY	24.0622	-38.2389	3	5408	Control	M	6	6.6	16
CAGTAACAGGACAGCT-1_5408_AMY	-6.5321	-0.457675	4	5408	Control	M	6	6.6	16
CAGTAACGTGTGGTTT-1_5408_AMY	-10.8386	7.51214	9	5408	Control	M	6	6.6	16
CAGTAACTCGAGAGCA-1_5408_AMY	24.6219	-36.2843	3	5408	Control	M	6	6.6	16
CAGTCCTAGATCCTGT-1_5408_AMY	-11.0037	13.0584	9	5408	Control	M	6	6.6	16
CATATGGAGTCGTTTG-1_5408_AMY	-6.15546	-11.6287	4	5408	Control	M	6	6.6	16
CATATTCAGCTGAAAT-1_5408_AMY	0.637688	-8.77123	4	5408	Control	M	6	6.6	16
CATATTCAGTGTTAGA-1_5408_AMY	23.9077	-40.1449	3	5408	Control	M	6	6.6	16
CATATTCCATCACAAC-1_5408_AMY	26.3322	-28.0781	3	5408	Control	M	6	6.6	16
CATATTCGTAGCTCCG-1_5408_AMY	1.37158	45.0118	6	5408	Control	M	6	6.6	16
CATCAAGAGCACACAG-1_5408_AMY	23.8723	-35.3526	3	5408	Control	M	6	6.6	16
CATCAAGCACAACGTT-1_5408_AMY	-3.0806	-11.5738	4	5408	Control	M	6	6.6	16
CATCAGAGTCACTGGC-1_5408_AMY	-6.78296	5.62287	9	5408	Control	M	6	6.6	16
CATCAGATCAGTCCCT-1_5408_AMY	-32.1107	-13.2153	14	5408	Control	M	6	6.6	16
CATCAGATCCAAAGTC-1_5408_AMY	26.5977	-23.5263	3	5408	Control	M	6	6.6	16
CATCCACAGTCTCAAC-1_5408_AMY	-7.87945	-10.8942	4	5408	Control	M	6	6.6	16
CATCCACCAGGCAGTA-1_5408_AMY	-18.5188	-5.67309	4	5408	Control	M	6	6.6	16
CATCCACTCACCGTAA-1_5408_AMY	22.2208	-3.72296	10	5408	Control	M	6	6.6	16
CATCCACTCGGAAACG-1_5408_AMY	22.7584	-41.3084	3	5408	Control	M	6	6.6	16
CATCCACTCTGTCAAG-1_5408_AMY	-10.0516	-40.2338	13	5408	Control	M	6	6.6	16
CATCGAAGTAGCCTCG-1_5408_AMY	24.3142	-39.8486	3	5408	Control	M	6	6.6	16
CATCGGGAGACCCACC-1_5408_AMY	26.7549	-36.2601	3	5408	Control	M	6	6.6	16
CATCGGGGTGAAAGAG-1_5408_AMY	2.39532	45.3109	6	5408	Control	M	6	6.6	16
CATGACACAGGCGATA-1_5408_AMY	-17.236	-16.2384	14	5408	Control	M	6	6.6	16
CATGACAGTCTTCTCG-1_5408_AMY	24.3418	-24.8538	3	5408	Control	M	6	6.6	16
CATGACAGTGCAGACA-1_5408_AMY	-9.949	-40.5131	13	5408	Control	M	6	6.6	16
CATGCCTAGAGCCTAG-1_5408_AMY	26.9096	-27.0409	3	5408	Control	M	6	6.6	16
CATGCCTAGTCATCCA-1_5408_AMY	-10.204	-40.4151	13	5408	Control	M	6	6.6	16
CATGCCTTCGAATCCA-1_5408_AMY	-4.13549	-24.83	13	5408	Control	M	6	6.6	16
CATGGCGAGAATGTGT-1_5408_AMY	24.4286	-39.5884	3	5408	Control	M	6	6.6	16
CATGGCGGTGACGCCT-1_5408_AMY	-5.3632	7.19126	9	5408	Control	M	6	6.6	16
CATTATCAGATAGTCA-1_5408_AMY	-6.88015	5.71051	9	5408	Control	M	6	6.6	16
CATTATCTCTTGCATT-1_5408_AMY	-2.5735	-10.2939	4	5408	Control	M	6	6.6	16
CATTCGCAGACAAAGG-1_5408_AMY	-10.2704	-40.8287	13	5408	Control	M	6	6.6	16
CATTCGCAGCCACTAT-1_5408_AMY	28.0277	-33.7787	3	5408	Control	M	6	6.6	16
CATTCGCCAGGTGCCT-1_5408_AMY	-14.8205	7.15239	9	5408	Control	M	6	6.6	16
CATTCGCCATTCCTCG-1_5408_AMY	-50.9297	-7.9704	15	5408	Control	M	6	6.6	16
CATTCGCTCTGCGACG-1_5408_AMY	-7.5213	-10.7164	4	5408	Control	M	6	6.6	16
CCAATCCAGAGTTGGC-1_5408_AMY	-25.078	-7.20612	14	5408	Control	M	6	6.6	16
CCACCTAAGCGCCTTG-1_5408_AMY	4.23756	-40.7493	13	5408	Control	M	6	6.6	16
CCACCTAAGTTCGATC-1_5408_AMY	-6.93348	2.87597	9	5408	Control	M	6	6.6	16
CCACGGAAGACGCACA-1_5408_AMY	21.0689	-6.55999	10	5408	Control	M	6	6.6	16
CCACGGACACTGTTAG-1_5408_AMY	21.8096	-23.4955	3	5408	Control	M	6	6.6	16
CCACTACAGGTGGGTT-1_5408_AMY	26.9694	-24.7268	3	5408	Control	M	6	6.6	16
CCACTACTCTCCTATA-1_5408_AMY	2.80705	-0.44145	9	5408	Control	M	6	6.6	16
CCAGCGACACTTAAGC-1_5408_AMY	-7.82013	12.002	9	5408	Control	M	6	6.6	16
CCATGTCCAATAGCAA-1_5408_AMY	22.9491	-43.8747	3	5408	Control	M	6	6.6	16
CCATGTCGTAAATACG-1_5408_AMY	-3.09921	-10.5415	4	5408	Control	M	6	6.6	16
CCATGTCTCTGTCAAG-1_5408_AMY	23.7578	-40.9342	3	5408	Control	M	6	6.6	16
CCATTCGAGGCTATCT-1_5408_AMY	27.5118	-34.7973	3	5408	Control	M	6	6.6	16
CCCAATCAGCGTTTAC-1_5408_AMY	26.9729	-32.7378	3	5408	Control	M	6	6.6	16
CCCAATCAGCTGGAAC-1_5408_AMY	19.6978	-43.1341	3	5408	Control	M	6	6.6	16
CCCAATCAGGACATTA-1_5408_AMY	20.5243	35.419	6	5408	Control	M	6	6.6	16
CCCAATCTCCGTTGTC-1_5408_AMY	12.5128	42.7639	6	5408	Control	M	6	6.6	16
CCCATACAGTACGTTC-1_5408_AMY	-1.04287	-8.64456	4	5408	Control	M	6	6.6	16
CCCTCCTAGAAGGGTA-1_5408_AMY	-8.36329	24.0843	5	5408	Control	M	6	6.6	16
CCCTCCTCAAAGTCAA-1_5408_AMY	28.0564	-32.2657	3	5408	Control	M	6	6.6	16
CCCTCCTCACAGACTT-1_5408_AMY	-9.48706	25.0558	5	5408	Control	M	6	6.6	16
CCCTCCTCACCGAAAG-1_5408_AMY	24.9822	-26.8834	3	5408	Control	M	6	6.6	16
CCCTCCTCACGGACAA-1_5408_AMY	16.5326	26.8432	5	5408	Control	M	6	6.6	16
CCCTCCTTCGGAGGTA-1_5408_AMY	-32.0572	-1.88285	14	5408	Control	M	6	6.6	16
CCGGGATCACCAACCG-1_5408_AMY	-4.63825	-26.6442	13	5408	Control	M	6	6.6	16
CCGGTAGAGTCCTCCT-1_5408_AMY	-49.0234	-3.13769	15	5408	Control	M	6	6.6	16
CCGTACTCATTTGCCC-1_5408_AMY	18.5284	-17.4164	1	5408	Control	M	6	6.6	16
CCGTACTTCGTGGTCG-1_5408_AMY	23.7902	-35.0669	3	5408	Control	M	6	6.6	16
CCGTGGAAGGGCATGT-1_5408_AMY	0.310377	-7.60265	4	5408	Control	M	6	6.6	16
CCGTGGAGTTCCACGG-1_5408_AMY	-8.37575	25.6631	5	5408	Control	M	6	6.6	16
CCTAAAGAGTGGTAAT-1_5408_AMY	24.6747	-38.8698	3	5408	Control	M	6	6.6	16
CCTAAAGTCTGGTTCC-1_5408_AMY	-33.6204	-8.43006	14	5408	Control	M	6	6.6	16
CCTACACCAGGCAGTA-1_5408_AMY	-14.5943	7.31734	9	5408	Control	M	6	6.6	16
CCTAGCTAGCCCAACC-1_5408_AMY	-8.33232	-8.27116	4	5408	Control	M	6	6.6	16
CCTAGCTAGGCTACGA-1_5408_AMY	4.4148	45.6543	6	5408	Control	M	6	6.6	16
CCTAGCTTCGGCCGAT-1_5408_AMY	-9.25803	-25.8889	8	5408	Control	M	6	6.6	16
CCTATTAGTAGCACGA-1_5408_AMY	27.6863	24.613	12	5408	Control	M	6	6.6	16
CCTCAGTCACAGGAGT-1_5408_AMY	-6.42911	38.9563	6	5408	Control	M	6	6.6	16
CCTCTGAAGGGCTTCC-1_5408_AMY	0.866115	-6.23395	4	5408	Control	M	6	6.6	16
CCTCTGACATAACCTG-1_5408_AMY	18.5073	-15.5686	1	5408	Control	M	6	6.6	16
CCTTACGGTAAGTGTA-1_5408_AMY	-47.5479	0.910765	15	5408	Control	M	6	6.6	16
CCTTACGGTTTCCACC-1_5408_AMY	24.3728	-36.9216	3	5408	Control	M	6	6.6	16
CCTTCCCCAGGCTGAA-1_5408_AMY	25.8912	-26.7042	3	5408	Control	M	6	6.6	16
CCTTCCCCATGAAGTA-1_5408_AMY	3.70736	-1.6964	9	5408	Control	M	6	6.6	16
CCTTCCCCATTGGGCC-1_5408_AMY	24.386	-39.6559	3	5408	Control	M	6	6.6	16
CCTTCCCTCAACGCTA-1_5408_AMY	-12.2393	-39.947	8	5408	Control	M	6	6.6	16
CCTTTCTAGAATAGGG-1_5408_AMY	-32.4226	-3.10456	14	5408	Control	M	6	6.6	16
CGAACATGTAACGCGA-1_5408_AMY	20.3683	-17.8618	3	5408	Control	M	6	6.6	16
CGAACATTCTTATCTG-1_5408_AMY	27.0667	-25.7638	3	5408	Control	M	6	6.6	16
CGAATGTAGTGTACTC-1_5408_AMY	-19.2452	13.6751	9	5408	Control	M	6	6.6	16
CGAATGTAGTGTTAGA-1_5408_AMY	24.697	-26.231	3	5408	Control	M	6	6.6	16
CGAATGTCAGAGCCAA-1_5408_AMY	-5.80743	-41.7094	13	5408	Control	M	6	6.6	16
CGAATGTGTGTCAATC-1_5408_AMY	-10.6361	24.7847	5	5408	Control	M	6	6.6	16
CGACCTTCATCGATTG-1_5408_AMY	12.8955	-14.4385	1	5408	Control	M	6	6.6	16
CGACCTTTCCGATATG-1_5408_AMY	-5.8169	-0.0266715	4	5408	Control	M	6	6.6	16
CGACTTCAGGGTCTCC-1_5408_AMY	6.80926	1.09072	9	5408	Control	M	6	6.6	16
CGACTTCCACGACGAA-1_5408_AMY	23.5466	33.5822	12	5408	Control	M	6	6.6	16
CGACTTCGTCAATACC-1_5408_AMY	26.2316	-38.495	3	5408	Control	M	6	6.6	16
CGACTTCTCATCGGAT-1_5408_AMY	25.6999	-35.7495	3	5408	Control	M	6	6.6	16
CGACTTCTCGTAGGAG-1_5408_AMY	14.4195	27.6388	5	5408	Control	M	6	6.6	16
CGAGCCACAATAGCGG-1_5408_AMY	-36.2112	7.34968	11	5408	Control	M	6	6.6	16
CGATCGGAGATAGGAG-1_5408_AMY	3.62748	-41.596	13	5408	Control	M	6	6.6	16
CGATCGGCATGGGAAC-1_5408_AMY	-19.5531	13.9757	9	5408	Control	M	6	6.6	16
CGATGGCGTTCGTGAT-1_5408_AMY	-6.82187	-11.4205	4	5408	Control	M	6	6.6	16
CGATGGCTCAGTCAGT-1_5408_AMY	-8.40106	7.28414	9	5408	Control	M	6	6.6	16
CGATGGCTCCTTGCCA-1_5408_AMY	23.5524	-39.1604	3	5408	Control	M	6	6.6	16
CGATTGACAGTGAGTG-1_5408_AMY	21.9624	-19.8365	3	5408	Control	M	6	6.6	16
CGCCAAGAGAGGGATA-1_5408_AMY	-4.02605	-24.9841	13	5408	Control	M	6	6.6	16
CGCCAAGCATGACGGA-1_5408_AMY	27.4051	-26.7168	3	5408	Control	M	6	6.6	16
CGCGGTACAGATGGGT-1_5408_AMY	-2.07548	-8.85552	4	5408	Control	M	6	6.6	16
CGCGGTAGTAGAAAGG-1_5408_AMY	-17.4998	-16.3566	14	5408	Control	M	6	6.6	16
CGCGTTTAGCGTGAGT-1_5408_AMY	-4.04991	39.8372	6	5408	Control	M	6	6.6	16
CGCGTTTCAGATCGGA-1_5408_AMY	-2.01067	-10.6554	4	5408	Control	M	6	6.6	16
CGCGTTTGTCTCCATC-1_5408_AMY	11.9869	42.8613	6	5408	Control	M	6	6.6	16
CGCGTTTTCCCATTAT-1_5408_AMY	-0.085538	7.18974	9	5408	Control	M	6	6.6	16
CGCGTTTTCCCATTTA-1_5408_AMY	-11.1408	12.9345	9	5408	Control	M	6	6.6	16
CGCTATCTCAAGCCTA-1_5408_AMY	-13.4862	7.84823	9	5408	Control	M	6	6.6	16
CGCTGGATCCGGGTGT-1_5408_AMY	19.1143	-19.7099	1	5408	Control	M	6	6.6	16
CGCTTCAAGGCAGTCA-1_5408_AMY	-9.53077	25.6024	5	5408	Control	M	6	6.6	16
CGCTTCAAGTAGCCGA-1_5408_AMY	15.5681	-16.5295	1	5408	Control	M	6	6.6	16
CGGACGTAGGCGCTCT-1_5408_AMY	6.98131	-39.8459	13	5408	Control	M	6	6.6	16
CGGACTGCATGGTCAT-1_5408_AMY	-1.83831	-8.74584	4	5408	Control	M	6	6.6	16
CGGAGCTCATGCGCAC-1_5408_AMY	26.9216	-31.7241	3	5408	Control	M	6	6.6	16
CGGAGCTTCCCAACGG-1_5408_AMY	4.41586	45.7125	6	5408	Control	M	6	6.6	16
CGGAGTCAGCCGATTT-1_5408_AMY	16.0092	-16.8396	1	5408	Control	M	6	6.6	16
CGGAGTCAGCTGAAAT-1_5408_AMY	-18.8429	19.9348	9	5408	Control	M	6	6.6	16
CGGAGTCCAAGTTAAG-1_5408_AMY	-12.2862	6.61631	9	5408	Control	M	6	6.6	16
CGGAGTCCACAGATTC-1_5408_AMY	27.507	25.7694	12	5408	Control	M	6	6.6	16
CGGCTAGTCTACTATC-1_5408_AMY	26.3719	-27.6093	3	5408	Control	M	6	6.6	16
CGGGTCAAGCTGCAAG-1_5408_AMY	-7.01219	5.16036	9	5408	Control	M	6	6.6	16
CGGGTCACACAACGCC-1_5408_AMY	-9.80693	-4.58281	4	5408	Control	M	6	6.6	16
CGGGTCATCCCAAGAT-1_5408_AMY	16.3667	26.8288	5	5408	Control	M	6	6.6	16
CGGTTAACAATGGAAT-1_5408_AMY	-5.5966	-9.51552	4	5408	Control	M	6	6.6	16
CGGTTAAGTCGTGGCT-1_5408_AMY	-29.3931	2.63306	14	5408	Control	M	6	6.6	16
CGTAGCGGTCACTGGC-1_5408_AMY	-30.1632	1.61815	14	5408	Control	M	6	6.6	16
CGTAGCGGTGCACGAA-1_5408_AMY	1.18453	-42.1588	13	5408	Control	M	6	6.6	16
CGTAGGCTCCAAACAC-1_5408_AMY	20.6531	-19.8664	3	5408	Control	M	6	6.6	16
CGTAGGCTCGGCTACG-1_5408_AMY	27.6321	-32.2853	3	5408	Control	M	6	6.6	16
CGTCACTGTACCAGTT-1_5408_AMY	6.97179	-39.4378	13	5408	Control	M	6	6.6	16
CGTCACTGTTCTGAAC-1_5408_AMY	1.44699	-42.3445	13	5408	Control	M	6	6.6	16
CGTCACTTCCCGACTT-1_5408_AMY	-7.8678	5.55416	9	5408	Control	M	6	6.6	16
CGTCAGGAGCATCATC-1_5408_AMY	-5.74353	-11.5579	4	5408	Control	M	6	6.6	16
CGTCAGGCACCAGGCT-1_5408_AMY	-9.15953	22.4332	5	5408	Control	M	6	6.6	16
CGTCAGGCAGCTCCGA-1_5408_AMY	24.1516	-40.8915	3	5408	Control	M	6	6.6	16
CGTCAGGTCGAGCCCA-1_5408_AMY	27.8616	-32.6	3	5408	Control	M	6	6.6	16
CGTCAGGTCTACGAGT-1_5408_AMY	27.086	-24.972	3	5408	Control	M	6	6.6	16
CGTCTACCATGAGCGA-1_5408_AMY	22.3874	-43.1973	3	5408	Control	M	6	6.6	16
CGTCTACTCATGTGGT-1_5408_AMY	24.5434	-37.8871	3	5408	Control	M	6	6.6	16
CGTGAGCCATGAGCGA-1_5408_AMY	-31.4862	-2.19316	14	5408	Control	M	6	6.6	16
CGTGTAAGTGTGGCTC-1_5408_AMY	-6.38059	3.80882	9	5408	Control	M	6	6.6	16
CGTGTCTGTACTCGCG-1_5408_AMY	-14.5654	12.582	9	5408	Control	M	6	6.6	16
CGTGTCTTCCTGTACC-1_5408_AMY	-5.96253	3.90936	9	5408	Control	M	6	6.6	16
CGTTAGACATGCTAGT-1_5408_AMY	24.6389	-38.932	3	5408	Control	M	6	6.6	16
CGTTAGAGTGCCTGGT-1_5408_AMY	-17.6416	-16.7288	14	5408	Control	M	6	6.6	16
CGTTCTGAGCGATATA-1_5408_AMY	-1.34807	-4.95312	4	5408	Control	M	6	6.6	16
CGTTGGGGTAACGACG-1_5408_AMY	-5.4406	-11.6683	4	5408	Control	M	6	6.6	16
CGTTGGGTCATCGGAT-1_5408_AMY	25.5294	-29.6086	3	5408	Control	M	6	6.6	16
CTAACTTAGTTGAGTA-1_5408_AMY	8.38816	-38.4115	13	5408	Control	M	6	6.6	16
CTAACTTCACTTGGAT-1_5408_AMY	-3.66329	-1.54044	4	5408	Control	M	6	6.6	16
CTAACTTGTACCCAAT-1_5408_AMY	-35.3174	9.75457	11	5408	Control	M	6	6.6	16
CTAAGACGTGCAACTT-1_5408_AMY	21.7898	-23.6704	3	5408	Control	M	6	6.6	16
CTAATGGAGATGTGTA-1_5408_AMY	26.0924	-35.8327	3	5408	Control	M	6	6.6	16
CTACACCAGCTAACTC-1_5408_AMY	-32.9582	-11.9978	14	5408	Control	M	6	6.6	16
CTACACCGTAGGCATG-1_5408_AMY	26.7191	-34.5127	3	5408	Control	M	6	6.6	16
CTACACCGTTATCACG-1_5408_AMY	19.08	-16.4212	1	5408	Control	M	6	6.6	16
CTACATTAGACAATAC-1_5408_AMY	23.5436	-37.812	3	5408	Control	M	6	6.6	16
CTACATTAGAGCTATA-1_5408_AMY	-38.1556	6.93688	11	5408	Control	M	6	6.6	16
CTACATTAGCCAGTAG-1_5408_AMY	27.8182	-29.4862	3	5408	Control	M	6	6.6	16
CTACCCACATCACGAT-1_5408_AMY	0.274943	-41.8866	13	5408	Control	M	6	6.6	16
CTACCCATCCGAACGC-1_5408_AMY	22.1229	-17.7568	3	5408	Control	M	6	6.6	16
CTACCCATCTATGTGG-1_5408_AMY	-6.87405	24.5878	5	5408	Control	M	6	6.6	16
CTAGCCTAGACTGTAA-1_5408_AMY	1.78564	-23.0532	1	5408	Control	M	6	6.6	16
CTAGCCTAGATAGGAG-1_5408_AMY	2.94081	-1.09506	9	5408	Control	M	6	6.6	16
CTAGCCTCAACTGGCC-1_5408_AMY	-9.98144	-40.5084	13	5408	Control	M	6	6.6	16
CTAGTGACAAGCCCAC-1_5408_AMY	-7.08956	38.0932	6	5408	Control	M	6	6.6	16
CTAGTGACAGTCGATT-1_5408_AMY	24.4577	-35.3144	3	5408	Control	M	6	6.6	16
CTAGTGATCTTGCCGT-1_5408_AMY	22.2613	-20.1579	3	5408	Control	M	6	6.6	16
CTCACACCACGAGGTA-1_5408_AMY	-36.1108	8.86509	11	5408	Control	M	6	6.6	16
CTCACACGTATGGTTC-1_5408_AMY	9.03486	-14.9907	1	5408	Control	M	6	6.6	16
CTCACACGTGATAAGT-1_5408_AMY	22.7667	-37.3536	3	5408	Control	M	6	6.6	16
CTCACACGTGTGTGCC-1_5408_AMY	-35.204	9.23206	11	5408	Control	M	6	6.6	16
CTCACACTCCGGCACA-1_5408_AMY	25.5253	-39.014	3	5408	Control	M	6	6.6	16
CTCAGAAAGAGTCGGT-1_5408_AMY	7.38551	-37.8879	13	5408	Control	M	6	6.6	16
CTCAGAAAGTTAGGTA-1_5408_AMY	26.7139	-28.7206	3	5408	Control	M	6	6.6	16
CTCAGAACAGACACTT-1_5408_AMY	-42.5126	7.46788	3	5408	Control	M	6	6.6	16
CTCAGAAGTAGAAGGA-1_5408_AMY	-51.2977	-6.34442	15	5408	Control	M	6	6.6	16
CTCAGAAGTGCAGACA-1_5408_AMY	24.9505	-38.7914	3	5408	Control	M	6	6.6	16
CTCAGAATCACCTTAT-1_5408_AMY	-12.5723	-6.09452	4	5408	Control	M	6	6.6	16
CTCCTAGAGTACTTGC-1_5408_AMY	-35.5259	11.7663	11	5408	Control	M	6	6.6	16
CTCGAAACATCCCATC-1_5408_AMY	-11.9583	-40.2454	8	5408	Control	M	6	6.6	16
CTCGAAACATGTAGTC-1_5408_AMY	25.3419	-33.8231	3	5408	Control	M	6	6.6	16
CTCGAAAGTAGAAAGG-1_5408_AMY	-8.39023	26.0418	6	5408	Control	M	6	6.6	16
CTCGAGGAGAGATGAG-1_5408_AMY	21.8387	-24.4255	3	5408	Control	M	6	6.6	16
CTCGAGGTCACATACG-1_5408_AMY	-36.5302	8.12073	11	5408	Control	M	6	6.6	16
CTCGGAGAGGGCACTA-1_5408_AMY	-6.6533	-11.633	4	5408	Control	M	6	6.6	16
CTCGGAGCAGACGCTC-1_5408_AMY	-7.16701	4.47104	9	5408	Control	M	6	6.6	16
CTCGGAGGTAAACCTC-1_5408_AMY	-11.1349	7.11267	9	5408	Control	M	6	6.6	16
CTCGGGACACACAGAG-1_5408_AMY	-3.24988	-1.51473	4	5408	Control	M	6	6.6	16
CTCGGGACACCAGGTC-1_5408_AMY	24.8155	-37.4481	3	5408	Control	M	6	6.6	16
CTCGGGACATAAGACA-1_5408_AMY	7.90414	-4.58365	9	5408	Control	M	6	6.6	16
CTCGGGAGTCCATCCT-1_5408_AMY	25.5115	-36.115	3	5408	Control	M	6	6.6	16
CTCGTACAGAAACGAG-1_5408_AMY	21.9786	-17.9985	3	5408	Control	M	6	6.6	16
CTCGTCACATGTCGAT-1_5408_AMY	-0.781651	-9.07832	4	5408	Control	M	6	6.6	16
CTCTAATAGGTGTTAA-1_5408_AMY	-9.83182	6.32672	9	5408	Control	M	6	6.6	16
CTCTAATAGTCAATAG-1_5408_AMY	0.0597697	-7.77554	4	5408	Control	M	6	6.6	16
CTCTAATTCCATGAGT-1_5408_AMY	-5.38453	38.7066	6	5408	Control	M	6	6.6	16
CTCTAATTCGTAGGTT-1_5408_AMY	7.75457	-4.94783	9	5408	Control	M	6	6.6	16
CTCTACGAGGACAGCT-1_5408_AMY	26.7968	-32.7048	3	5408	Control	M	6	6.6	16
CTCTACGCAAGCGCTC-1_5408_AMY	-12.6109	-40.6838	8	5408	Control	M	6	6.6	16
CTCTGGTAGACTACAA-1_5408_AMY	21.1555	-4.56028	10	5408	Control	M	6	6.6	16
CTCTGGTAGGGTTTCT-1_5408_AMY	28.1214	-35.8282	3	5408	Control	M	6	6.6	16
CTCTGGTCATCGGACC-1_5408_AMY	-12.4534	-40.7251	8	5408	Control	M	6	6.6	16
CTCTGGTTCGAACGGA-1_5408_AMY	-2.40373	-10.3755	4	5408	Control	M	6	6.6	16
CTGAAACAGATGCCTT-1_5408_AMY	26.2629	-24.7495	3	5408	Control	M	6	6.6	16
CTGAAACCAAATCCGT-1_5408_AMY	26.4501	-37.6398	3	5408	Control	M	6	6.6	16
CTGAAACCAGCCTATA-1_5408_AMY	-12.0752	-5.78724	4	5408	Control	M	6	6.6	16
CTGAAACTCGTGACAT-1_5408_AMY	-11.6692	-40.1631	8	5408	Control	M	6	6.6	16
CTGAAGTCAGTGAGTG-1_5408_AMY	6.3008	-36.4356	13	5408	Control	M	6	6.6	16
CTGAAGTGTACACCGC-1_5408_AMY	24.9381	-38.0182	3	5408	Control	M	6	6.6	16
CTGAAGTGTAGAAAGG-1_5408_AMY	-5.82523	4.93114	9	5408	Control	M	6	6.6	16
CTGAAGTGTTGGTAAA-1_5408_AMY	-2.2282	-10.489	4	5408	Control	M	6	6.6	16
CTGATCCAGTACCGGA-1_5408_AMY	27.2954	25.9944	12	5408	Control	M	6	6.6	16
CTGATCCCATGCCACG-1_5408_AMY	-8.42375	25.8965	5	5408	Control	M	6	6.6	16
CTGCCTACACGACGAA-1_5408_AMY	20.6733	-42.9662	3	5408	Control	M	6	6.6	16
CTGCCTAGTACGACCC-1_5408_AMY	27.6455	25.74	12	5408	Control	M	6	6.6	16
CTGCCTATCACCACCT-1_5408_AMY	-0.139003	-6.96298	4	5408	Control	M	6	6.6	16
CTGCCTATCATGTCTT-1_5408_AMY	-48.8779	-5.73322	15	5408	Control	M	6	6.6	16
CTGCGGAGTACGAAAT-1_5408_AMY	27.893	-32.5025	3	5408	Control	M	6	6.6	16
CTGCTGTCAATGACCT-1_5408_AMY	-12.2114	6.03656	9	5408	Control	M	6	6.6	16
CTGGTCTCATAGAAAC-1_5408_AMY	-8.81911	-5.90932	4	5408	Control	M	6	6.6	16
CTGTGCTGTATAAACG-1_5408_AMY	-9.36864	-40.5585	13	5408	Control	M	6	6.6	16
CTGTGCTTCTTGAGAC-1_5408_AMY	6.99906	-39.56	13	5408	Control	M	6	6.6	16
CTGTTTAAGGCGATAC-1_5408_AMY	-7.09495	37.9756	6	5408	Control	M	6	6.6	16
CTTAACTAGAGTGAGA-1_5408_AMY	-42.4319	7.28699	11	5408	Control	M	6	6.6	16
CTTAACTAGCGTAGTG-1_5408_AMY	24.445	35.6822	12	5408	Control	M	6	6.6	16
CTTAACTCAATCTGCA-1_5408_AMY	-7.85216	36.4235	6	5408	Control	M	6	6.6	16
CTTAACTCAGGAATGC-1_5408_AMY	26.7842	-25.9444	3	5408	Control	M	6	6.6	16
CTTAACTGTACTCGCG-1_5408_AMY	-20.2621	14.2653	9	5408	Control	M	6	6.6	16
CTTACCGTCAACACTG-1_5408_AMY	24.2847	-21.9451	1	5408	Control	M	6	6.6	16
CTTAGGAGTTTGTGTG-1_5408_AMY	21.4656	-18.8249	3	5408	Control	M	6	6.6	16
CTTAGGATCCATGAGT-1_5408_AMY	-30.7579	0.889657	14	5408	Control	M	6	6.6	16
CTTCTCTAGTACACCT-1_5408_AMY	-8.95752	24.5841	5	5408	Control	M	6	6.6	16
CTTCTCTGTTTGTGTG-1_5408_AMY	23.2915	-18.6405	3	5408	Control	M	6	6.6	16
CTTGGCTCAAGCGTAG-1_5408_AMY	4.40284	-41.3811	13	5408	Control	M	6	6.6	16
CTTGGCTCACGTCAGC-1_5408_AMY	20.165	-6.14216	10	5408	Control	M	6	6.6	16
CTTGGCTCAGCTTAAC-1_5408_AMY	-17.9888	-15.509	14	5408	Control	M	6	6.6	16
CTTTGCGTCTGCAGTA-1_5408_AMY	-0.595708	4.02461	9	5408	Control	M	6	6.6	16
GAAACTCGTATAGTAG-1_5408_AMY	-4.23446	-3.52732	4	5408	Control	M	6	6.6	16
GAAATGAAGGTGCAAC-1_5408_AMY	26.6324	-25.6632	3	5408	Control	M	6	6.6	16
GAAATGAGTAAGTGGC-1_5408_AMY	26.4599	-32.0359	3	5408	Control	M	6	6.6	16
GAAATGATCAACACTG-1_5408_AMY	22.3211	-18.6441	3	5408	Control	M	6	6.6	16
GAACCTAAGATGAGAG-1_5408_AMY	-32.1244	-6.42786	14	5408	Control	M	6	6.6	16
GAACCTAAGCCAGAAC-1_5408_AMY	-11.566	-5.89283	4	5408	Control	M	6	6.6	16
GAACCTACAGCGATCC-1_5408_AMY	21.4104	-24.0508	3	5408	Control	M	6	6.6	16
GAACGGAAGCCCGAAA-1_5408_AMY	26.7031	-30.6097	3	5408	Control	M	6	6.6	16
GAACGGAAGTTCCACA-1_5408_AMY	-1.21155	-4.41125	4	5408	Control	M	6	6.6	16
GAACGGACAAGGGTCA-1_5408_AMY	26.6556	-35.4595	3	5408	Control	M	6	6.6	16
GAACGGAGTGTGCCTG-1_5408_AMY	26.6191	-24.7605	3	5408	Control	M	6	6.6	16
GAAGCAGTCTGAAAGA-1_5408_AMY	-50.3791	-6.37874	15	5408	Control	M	6	6.6	16
GAATAAGAGTACGATA-1_5408_AMY	-11.2074	8.50306	9	5408	Control	M	6	6.6	16
GAATAAGCACAGCGTC-1_5408_AMY	22.5209	-37.9925	3	5408	Control	M	6	6.6	16
GAATAAGTCCCATTAT-1_5408_AMY	-3.7587	0.927635	9	5408	Control	M	6	6.6	16
GAATGAAAGGCATGTG-1_5408_AMY	22.1209	-18.0316	3	5408	Control	M	6	6.6	16
GAATGAACAATAGAGT-1_5408_AMY	2.69891	-41.5875	13	5408	Control	M	6	6.6	16
GACAGAGCACATGTGT-1_5408_AMY	-7.02479	2.93098	9	5408	Control	M	6	6.6	16
GACAGAGCATGGGAAC-1_5408_AMY	-12.8834	13.2993	9	5408	Control	M	6	6.6	16
GACAGAGGTATGAAAC-1_5408_AMY	-37.7117	7.16401	11	5408	Control	M	6	6.6	16
GACAGAGTCGGATGGA-1_5408_AMY	22.0817	-2.94243	10	5408	Control	M	6	6.6	16
GACAGAGTCTAGAGTC-1_5408_AMY	0.889373	43.325	6	5408	Control	M	6	6.6	16
GACCAATAGGCTCAGA-1_5408_AMY	29.4324	7.52976	10	5408	Control	M	6	6.6	16
GACCAATAGTGGTAAT-1_5408_AMY	-10.6878	-6.84073	4	5408	Control	M	6	6.6	16
GACCAATCACGAAATA-1_5408_AMY	23.5743	-38.2772	3	5408	Control	M	6	6.6	16
GACCTGGGTTCGGCAC-1_5408_AMY	25.077	-31.147	3	5408	Control	M	6	6.6	16
GACCTGGTCCTTTCTC-1_5408_AMY	20.5693	35.5731	6	5408	Control	M	6	6.6	16
GACCTGGTCTTGAGGT-1_5408_AMY	3.80729	45.2025	6	5408	Control	M	6	6.6	16
GACGCGTCAGCTGTAT-1_5408_AMY	-18.4852	-5.65006	4	5408	Control	M	6	6.6	16
GACGCGTCATCGGACC-1_5408_AMY	-11.1165	31.4214	6	5408	Control	M	6	6.6	16
GACGTGCTCTGGCGAC-1_5408_AMY	-9.14312	-6.14849	4	5408	Control	M	6	6.6	16
GACGTTAAGACCTAGG-1_5408_AMY	17.6775	-15.5337	1	5408	Control	M	6	6.6	16
GACGTTAAGCTGATAA-1_5408_AMY	1.18389	0.200325	9	5408	Control	M	6	6.6	16
GACGTTACATCGGGTC-1_5408_AMY	24.8809	5.49543	10	5408	Control	M	6	6.6	16
GACGTTATCCCGGATG-1_5408_AMY	-3.00443	-11.5331	4	5408	Control	M	6	6.6	16
GACTAACCAGCTGTGC-1_5408_AMY	-9.36196	24.8649	5	5408	Control	M	6	6.6	16
GACTAACGTATCGCAT-1_5408_AMY	24.2596	-34.5459	3	5408	Control	M	6	6.6	16
GACTAACGTCTGCGGT-1_5408_AMY	24.0253	-36.0109	3	5408	Control	M	6	6.6	16
GACTAACTCCGAGCCA-1_5408_AMY	20.4086	-42.9345	3	5408	Control	M	6	6.6	16
GACTACAGTCTGCAAT-1_5408_AMY	-2.0928	1.68055	9	5408	Control	M	6	6.6	16
GACTACATCAGTTCGA-1_5408_AMY	26.884	-32.7891	3	5408	Control	M	6	6.6	16
GACTGCGAGTTCGCGC-1_5408_AMY	-38.3023	11.3427	11	5408	Control	M	6	6.6	16
GACTGCGGTCATTAGC-1_5408_AMY	-1.81135	-9.42995	4	5408	Control	M	6	6.6	16
GACTGCGTCCGCATCT-1_5408_AMY	27.3035	26.1004	12	5408	Control	M	6	6.6	16
GAGCAGAGTAAGGATT-1_5408_AMY	-1.07181	-10.9114	4	5408	Control	M	6	6.6	16
GAGCAGATCCAGTAGT-1_5408_AMY	-9.61939	24.9417	5	5408	Control	M	6	6.6	16
GAGGTGAAGCCCTAAT-1_5408_AMY	-12.104	6.68827	9	5408	Control	M	6	6.6	16
GAGTCCGAGATCCCGC-1_5408_AMY	26.8178	-32.0676	3	5408	Control	M	6	6.6	16
GAGTCCGTCTCTAGGA-1_5408_AMY	24.1885	-39.7269	3	5408	Control	M	6	6.6	16
GATCAGTGTATAATGG-1_5408_AMY	18.2668	40.2829	6	5408	Control	M	6	6.6	16
GATCAGTGTGACCAAG-1_5408_AMY	22.2192	-4.01456	10	5408	Control	M	6	6.6	16
GATCAGTTCCGAATGT-1_5408_AMY	-0.337118	-7.83202	4	5408	Control	M	6	6.6	16
GATCAGTTCTAGAGTC-1_5408_AMY	-2.19037	-2.98473	4	5408	Control	M	6	6.6	16
GATCGATAGCACAGGT-1_5408_AMY	-0.191884	42.1365	6	5408	Control	M	6	6.6	16
GATCGATGTACCGCTG-1_5408_AMY	-9.91981	-40.1526	13	5408	Control	M	6	6.6	16
GATCGATTCAACCAAC-1_5408_AMY	0.442026	-8.69629	4	5408	Control	M	6	6.6	16
GATCGCGCATTGGTAC-1_5408_AMY	25.996	-31.14	3	5408	Control	M	6	6.6	16
GATCTAGAGTAGTGCG-1_5408_AMY	26.9236	-28.9222	3	5408	Control	M	6	6.6	16
GATCTAGGTGCTTCTC-1_5408_AMY	-49.8196	-0.746613	15	5408	Control	M	6	6.6	16
GATCTAGTCATCATTC-1_5408_AMY	22.934	-38.8889	3	5408	Control	M	6	6.6	16
GATGAAAAGGCGATAC-1_5408_AMY	24.159	35.9731	12	5408	Control	M	6	6.6	16
GATGAAAAGGTGATAT-1_5408_AMY	1.07268	36.3514	6	5408	Control	M	6	6.6	16
GATGAAAAGTGGAGAA-1_5408_AMY	-5.15603	39.1217	6	5408	Control	M	6	6.6	16
GATGAAACAAGACACG-1_5408_AMY	27.9062	-32.4041	3	5408	Control	M	6	6.6	16
GATGAGGCACGGCGTT-1_5408_AMY	-18.4188	-5.02179	4	5408	Control	M	6	6.6	16
GATGCTAGTCATACTG-1_5408_AMY	24.2033	-32.0163	3	5408	Control	M	6	6.6	16
GATGCTATCCGAAGAG-1_5408_AMY	-29.0849	3.33723	14	5408	Control	M	6	6.6	16
GATTCAGAGCGCCTCA-1_5408_AMY	-7.25372	-11.2762	4	5408	Control	M	6	6.6	16
GATTCAGCAAATCCGT-1_5408_AMY	22.3726	-42.3207	3	5408	Control	M	6	6.6	16
GATTCAGCAATCGGTT-1_5408_AMY	22.1729	-17.8405	3	5408	Control	M	6	6.6	16
GATTCAGGTAGTACCT-1_5408_AMY	-11.4433	-5.83939	4	5408	Control	M	6	6.6	16
GATTCAGTCTTGACGA-1_5408_AMY	22.9664	-2.45821	10	5408	Control	M	6	6.6	16
GCAATCAAGATCTGCT-1_5408_AMY	27.3263	-35.2906	3	5408	Control	M	6	6.6	16
GCAATCAAGTTTAGGA-1_5408_AMY	23.6949	-40.504	3	5408	Control	M	6	6.6	16
GCAATCACACATCCAA-1_5408_AMY	15.3287	-16.5218	1	5408	Control	M	6	6.6	16
GCAATCAGTACTCTCC-1_5408_AMY	-9.43904	-40.0547	13	5408	Control	M	6	6.6	16
GCACATATCTACCTGC-1_5408_AMY	26.1651	-24.3541	3	5408	Control	M	6	6.6	16
GCACTCTTCCGGCACA-1_5408_AMY	26.0232	-27.4542	3	5408	Control	M	6	6.6	16
GCACTCTTCTGCAAGT-1_5408_AMY	-0.318213	-9.09796	4	5408	Control	M	6	6.6	16
GCAGCCAGTGAGGCTA-1_5408_AMY	12.2066	42.9265	6	5408	Control	M	6	6.6	16
GCAGCCATCGTACGGC-1_5408_AMY	-30.0683	1.52649	14	5408	Control	M	6	6.6	16
GCAGTTAAGTCGTTTG-1_5408_AMY	26.9547	-24.5323	3	5408	Control	M	6	6.6	16
GCATGATAGACGCTTT-1_5408_AMY	24.8532	-31.3772	3	5408	Control	M	6	6.6	16
GCATGATTCTGGTATG-1_5408_AMY	20.3646	-6.29017	10	5408	Control	M	6	6.6	16
GCATGTACAATGGATA-1_5408_AMY	20.365	-23.0844	3	5408	Control	M	6	6.6	16
GCCAAATAGAGGTTAT-1_5408_AMY	25.9462	-24.9005	3	5408	Control	M	6	6.6	16
GCCAAATAGGCATGGT-1_5408_AMY	-29.6744	1.27035	14	5408	Control	M	6	6.6	16
GCCTCTACACTACAGT-1_5408_AMY	-9.97272	-40.0309	13	5408	Control	M	6	6.6	16
GCCTCTACATATGAGA-1_5408_AMY	24.7832	-32.6215	3	5408	Control	M	6	6.6	16
GCCTCTATCACTCCTG-1_5408_AMY	21.3563	-24.1543	3	5408	Control	M	6	6.6	16
GCGACCACACCCTATC-1_5408_AMY	27.8181	-33.3833	3	5408	Control	M	6	6.6	16
GCGACCATCTGCGACG-1_5408_AMY	25.5722	-23.7305	3	5408	Control	M	6	6.6	16
GCGAGAAAGGCTCAGA-1_5408_AMY	7.5239	-37.5423	13	5408	Control	M	6	6.6	16
GCGAGAAAGTACGACG-1_5408_AMY	-3.67254	-10.3508	4	5408	Control	M	6	6.6	16
GCGAGAAGTGATGTGG-1_5408_AMY	23.8639	-42.6539	3	5408	Control	M	6	6.6	16
GCGCAACCAATGTAAG-1_5408_AMY	6.97011	-39.9708	13	5408	Control	M	6	6.6	16
GCGCAGTCAAGCCTAT-1_5408_AMY	-34.7208	9.27875	11	5408	Control	M	6	6.6	16
GCGCCAAAGAAGGGTA-1_5408_AMY	26.6322	-28.0125	3	5408	Control	M	6	6.6	16
GCGCCAAAGGCAATTA-1_5408_AMY	-3.94236	0.804574	4	5408	Control	M	6	6.6	16
GCGCCAACATCCGTGG-1_5408_AMY	4.48119	44.1852	6	5408	Control	M	6	6.6	16
GCGCCAAGTTGGTAAA-1_5408_AMY	-32.8122	-11.6	14	5408	Control	M	6	6.6	16
GCGCGATGTAGCCTCG-1_5408_AMY	-1.23983	-5.60975	4	5408	Control	M	6	6.6	16
GCGCGATTCGGTCCGA-1_5408_AMY	27.4591	25.6418	12	5408	Control	M	6	6.6	16
GCGGGTTCAATCGGTT-1_5408_AMY	25.7615	-23.534	3	5408	Control	M	6	6.6	16
GCGGGTTTCCCATTAT-1_5408_AMY	-11.5995	13.0223	9	5408	Control	M	6	6.6	16
GCTCCTAGTCTCTCTG-1_5408_AMY	-30.9569	-7.80098	14	5408	Control	M	6	6.6	16
GCTCCTATCAATCTCT-1_5408_AMY	18.3662	-16.3534	1	5408	Control	M	6	6.6	16
GCTCCTATCACGATGT-1_5408_AMY	26.9962	-31.0562	3	5408	Control	M	6	6.6	16
GCTCTGTGTATTCGTG-1_5408_AMY	27.0724	-36.7643	3	5408	Control	M	6	6.6	16
GCTGCAGAGAGTCGGT-1_5408_AMY	26.0586	-36.5585	3	5408	Control	M	6	6.6	16
GCTGCAGCAGACGTAG-1_5408_AMY	13.5983	-14.4092	1	5408	Control	M	6	6.6	16
GCTGCAGTCGCCAAAT-1_5408_AMY	26.7825	-31.6198	3	5408	Control	M	6	6.6	16
GCTGCAGTCTCACATT-1_5408_AMY	20.6093	-1.97393	10	5408	Control	M	6	6.6	16
GCTGCGAAGCAGCCTC-1_5408_AMY	-28.9788	-13.7265	14	5408	Control	M	6	6.6	16
GCTGCGAGTACTCTCC-1_5408_AMY	-18.8793	12.7169	9	5408	Control	M	6	6.6	16
GCTGCGAGTGACTACT-1_5408_AMY	-1.99849	-8.16042	4	5408	Control	M	6	6.6	16
GCTGCTTTCCCTTGTG-1_5408_AMY	-12.7591	13.1172	9	5408	Control	M	6	6.6	16
GCTGGGTGTACAGTGG-1_5408_AMY	-8.51865	6.94071	9	5408	Control	M	6	6.6	16
GCTGGGTTCCAGAGGA-1_5408_AMY	-3.21986	-11.8255	4	5408	Control	M	6	6.6	16
GCTTCCATCTCGAGTA-1_5408_AMY	24.4475	-34.2471	3	5408	Control	M	6	6.6	16
GCTTGAAAGGGTCTCC-1_5408_AMY	-50.3651	-6.8335	15	5408	Control	M	6	6.6	16
GCTTGAAAGTCCCACG-1_5408_AMY	24.958	-26.5711	3	5408	Control	M	6	6.6	16
GGAACTTAGACAGACC-1_5408_AMY	26.9176	-32.0048	3	5408	Control	M	6	6.6	16
GGAACTTGTGAGGGTT-1_5408_AMY	25.479	-35.4595	3	5408	Control	M	6	6.6	16
GGAATAAAGAAGAAGC-1_5408_AMY	21.8066	-43.2236	3	5408	Control	M	6	6.6	16
GGAATAAGTCGGCTCA-1_5408_AMY	22.6103	-42.322	3	5408	Control	M	6	6.6	16
GGACAAGAGAGCTGGT-1_5408_AMY	-15.1758	7.21016	9	5408	Control	M	6	6.6	16
GGACAAGGTGCACTTA-1_5408_AMY	3.85557	-41.4495	13	5408	Control	M	6	6.6	16
GGACAGAAGCCCTAAT-1_5408_AMY	-4.06281	-24.1564	1	5408	Control	M	6	6.6	16
GGACATTCACATTTCT-1_5408_AMY	26.1975	-29.1682	3	5408	Control	M	6	6.6	16
GGACATTGTTCAGCGC-1_5408_AMY	-8.53003	-40.8321	13	5408	Control	M	6	6.6	16
GGACATTTCAAAGACA-1_5408_AMY	20.7593	-17.1074	3	5408	Control	M	6	6.6	16
GGACGTCAGTACCGGA-1_5408_AMY	-10.1268	-39.7633	13	5408	Control	M	6	6.6	16
GGAGCAAGTACAAGTA-1_5408_AMY	25.5641	-39.3162	3	5408	Control	M	6	6.6	16
GGATTACTCAAAGTAG-1_5408_AMY	19.838	-23.0936	3	5408	Control	M	6	6.6	16
GGCAATTAGACTCGGA-1_5408_AMY	-4.45587	-0.08518	4	5408	Control	M	6	6.6	16
GGCAATTTCTCCAACC-1_5408_AMY	-13.6385	7.9933	9	5408	Control	M	6	6.6	16
GGCCGATAGGTGTGGT-1_5408_AMY	6.28594	0.983649	9	5408	Control	M	6	6.6	16
GGCCGATCACATGGGA-1_5408_AMY	21.3087	1.78196	10	5408	Control	M	6	6.6	16
GGCCGATTCCACTCCA-1_5408_AMY	-8.53817	-25.5651	13	5408	Control	M	6	6.6	16
GGCGACTAGAGTGAGA-1_5408_AMY	26.633	-36.0312	3	5408	Control	M	6	6.6	16
GGCGACTTCCGCAAGC-1_5408_AMY	8.1105	-37.7915	13	5408	Control	M	6	6.6	16
GGCGTGTCATCCGCGA-1_5408_AMY	21.9922	1.71799	10	5408	Control	M	6	6.6	16
GGCGTGTGTGATGATA-1_5408_AMY	-6.36972	-0.633495	4	5408	Control	M	6	6.6	16
GGCGTGTTCATCGATG-1_5408_AMY	20.132	-6.05119	10	5408	Control	M	6	6.6	16
GGCGTGTTCTTGCCGT-1_5408_AMY	25.0528	-40.4771	3	5408	Control	M	6	6.6	16
GGCTCGAAGTACACCT-1_5408_AMY	-3.04373	5.01888	9	5408	Control	M	6	6.6	16
GGCTCGACAAGCGCTC-1_5408_AMY	-6.69274	3.21219	9	5408	Control	M	6	6.6	16
GGCTCGACAATGTTGC-1_5408_AMY	9.47925	1.2221	4	5408	Control	M	6	6.6	16
GGCTCGAGTGGCTCCA-1_5408_AMY	-9.2916	-10.1225	4	5408	Control	M	6	6.6	16
GGCTCGATCGCTGATA-1_5408_AMY	26.859	-24.9183	3	5408	Control	M	6	6.6	16
GGCTGGTAGTGGGTTG-1_5408_AMY	-6.49948	-11.6773	4	5408	Control	M	6	6.6	16
GGCTGGTGTCGGCACT-1_5408_AMY	-8.84001	-5.20739	4	5408	Control	M	6	6.6	16
GGGAATGAGCTGAACG-1_5408_AMY	-15.6138	7.34755	9	5408	Control	M	6	6.6	16
GGGAATGGTTAAAGAC-1_5408_AMY	-5.42319	-41.6	13	5408	Control	M	6	6.6	16
GGGAATGTCATGCAAC-1_5408_AMY	25.079	-32.0225	3	5408	Control	M	6	6.6	16
GGGACCTTCAATAAGG-1_5408_AMY	26.128	-29.2369	3	5408	Control	M	6	6.6	16
GGGAGATGTCGCGGTT-1_5408_AMY	24.3811	-39.6226	3	5408	Control	M	6	6.6	16
GGGAGATGTGCGATAG-1_5408_AMY	20.2199	-6.09499	10	5408	Control	M	6	6.6	16
GGGAGATGTGGCCCTA-1_5408_AMY	22.0816	-17.8032	3	5408	Control	M	6	6.6	16
GGGAGATGTTTGGCGC-1_5408_AMY	6.59336	-40.1276	13	5408	Control	M	6	6.6	16
GGGAGATTCCCATTAT-1_5408_AMY	-18.2372	12.2334	9	5408	Control	M	6	6.6	16
GGGATGAGTTGTCTTT-1_5408_AMY	-5.80648	40.126	6	5408	Control	M	6	6.6	16
GGGATGAGTTGTGGAG-1_5408_AMY	-3.81619	0.698579	4	5408	Control	M	6	6.6	16
GGGCATCCACAAGACG-1_5408_AMY	13.6271	-15.5884	1	5408	Control	M	6	6.6	16
GGGCATCCACCATCCT-1_5408_AMY	-31.8173	-2.38183	14	5408	Control	M	6	6.6	16
GGGCATCCACGAAGCA-1_5408_AMY	-9.97872	-39.9335	13	5408	Control	M	6	6.6	16
GGGCATCCATTCTCAT-1_5408_AMY	-33.0327	-10.5798	14	5408	Control	M	6	6.6	16
GGGTCTGGTCATACTG-1_5408_AMY	-1.20714	-4.43715	4	5408	Control	M	6	6.6	16
GGGTCTGTCAGTCAGT-1_5408_AMY	16.5011	26.8455	5	5408	Control	M	6	6.6	16
GGGTTGCAGGCTAGGT-1_5408_AMY	2.24711	-41.5658	13	5408	Control	M	6	6.6	16
GGGTTGCCACGAGAGT-1_5408_AMY	20.6598	-19.3043	3	5408	Control	M	6	6.6	16
GGGTTGCTCCTGCAGG-1_5408_AMY	-31.369	-3.03504	14	5408	Control	M	6	6.6	16
GGTATTGAGAAACCTA-1_5408_AMY	25.3493	-40.729	3	5408	Control	M	6	6.6	16
GGTATTGTCTTTACGT-1_5408_AMY	-42.4422	7.46897	11	5408	Control	M	6	6.6	16
GGTGAAGCAATAGCGG-1_5408_AMY	24.9138	-38.6114	3	5408	Control	M	6	6.6	16
GGTGAAGCACGGCCAT-1_5408_AMY	27.3832	-26.5948	3	5408	Control	M	6	6.6	16
GGTGAAGCAGATCTGT-1_5408_AMY	-8.76292	-9.74614	4	5408	Control	M	6	6.6	16
GGTGCGTAGTTAGCGG-1_5408_AMY	24.9191	-32.8244	3	5408	Control	M	6	6.6	16
GGTGCGTTCATCACCC-1_5408_AMY	26.6749	-26.1352	3	5408	Control	M	6	6.6	16
GGTGTTAAGCAGCCTC-1_5408_AMY	-37.9488	8.62865	11	5408	Control	M	6	6.6	16
GGTGTTATCCGGCACA-1_5408_AMY	4.45817	45.5343	6	5408	Control	M	6	6.6	16
GTAACGTGTACCATCA-1_5408_AMY	-5.34019	-12.0032	10	5408	Control	M	6	6.6	16
GTAACGTGTTCAGACT-1_5408_AMY	19.4806	-18.6923	3	5408	Control	M	6	6.6	16
GTAACTGAGAAACCTA-1_5408_AMY	25.5313	-29.6332	3	5408	Control	M	6	6.6	16
GTAACTGAGCCAGTAG-1_5408_AMY	26.2758	-38.9031	3	5408	Control	M	6	6.6	16
GTAACTGCACCAACCG-1_5408_AMY	-8.95377	-10.3021	4	5408	Control	M	6	6.6	16
GTAACTGGTCGAGATG-1_5408_AMY	13.7854	27.7742	5	5408	Control	M	6	6.6	16
GTACGTAAGGCGCTCT-1_5408_AMY	25.0813	-33.9382	3	5408	Control	M	6	6.6	16
GTACGTAGTGATGATA-1_5408_AMY	4.27256	25.7892	5	5408	Control	M	6	6.6	16
GTACGTAGTTCCCGAG-1_5408_AMY	-9.27261	24.1586	5	5408	Control	M	6	6.6	16
GTACTCCTCTACGAGT-1_5408_AMY	-8.37321	24.4692	5	5408	Control	M	6	6.6	16
GTACTTTAGTTACGGG-1_5408_AMY	23.904	-41.0974	3	5408	Control	M	6	6.6	16
GTACTTTCAATCCGAT-1_5408_AMY	27.3909	-33.2111	3	5408	Control	M	6	6.6	16
GTACTTTGTAGTGAAT-1_5408_AMY	-4.1669	-11.002	4	5408	Control	M	6	6.6	16
GTACTTTTCTGCGTAA-1_5408_AMY	-37.8958	8.53362	11	5408	Control	M	6	6.6	16
GTAGGCCTCCGGCACA-1_5408_AMY	23.0717	-42.6538	3	5408	Control	M	6	6.6	16
GTAGTCAAGTAGGTGC-1_5408_AMY	26.8047	-32.9324	3	5408	Control	M	6	6.6	16
GTAGTCACAAAGAATC-1_5408_AMY	0.153795	-7.9825	4	5408	Control	M	6	6.6	16
GTAGTCACAGCCTGTG-1_5408_AMY	27.1742	-36.3107	3	5408	Control	M	6	6.6	16
GTATCTTAGCGTGTCC-1_5408_AMY	0.108359	-8.17013	4	5408	Control	M	6	6.6	16
GTATCTTAGTAGGCCA-1_5408_AMY	27.2083	-31.9929	3	5408	Control	M	6	6.6	16
GTATCTTGTAGAGCTG-1_5408_AMY	24.4556	-37.7187	3	5408	Control	M	6	6.6	16
GTCAAGTAGTGGACGT-1_5408_AMY	-7.45227	-11.7125	4	5408	Control	M	6	6.6	16
GTCAAGTCACATCCGG-1_5408_AMY	2.7972	-41.5673	13	5408	Control	M	6	6.6	16
GTCAAGTCATGGTAGG-1_5408_AMY	-18.0244	-15.2764	14	5408	Control	M	6	6.6	16
GTCAAGTGTGCAGACA-1_5408_AMY	26.0553	-30.8592	3	5408	Control	M	6	6.6	16
GTCAAGTTCTTTAGTC-1_5408_AMY	23.8197	-38.2623	3	5408	Control	M	6	6.6	16
GTCACAAAGCTAAGAT-1_5408_AMY	-0.241915	-7.94157	4	5408	Control	M	6	6.6	16
GTCACAACAGGCGATA-1_5408_AMY	-6.43717	-11.6326	4	5408	Control	M	6	6.6	16
GTCACAAGTGAGCGAT-1_5408_AMY	-1.34079	-4.68785	4	5408	Control	M	6	6.6	16
GTCACGGAGAAACCGC-1_5408_AMY	22.8494	-37.3979	3	5408	Control	M	6	6.6	16
GTCATTTCATTAACCG-1_5408_AMY	22.9648	-41.7281	3	5408	Control	M	6	6.6	16
GTCCTCAAGGGTTCCC-1_5408_AMY	-2.5056	-3.97492	4	5408	Control	M	6	6.6	16
GTCCTCAGTAAACCTC-1_5408_AMY	21.6676	-17.4292	3	5408	Control	M	6	6.6	16
GTCCTCATCTTCTGGC-1_5408_AMY	-6.2011	-1.45638	4	5408	Control	M	6	6.6	16
GTCGGGTCATGGGAAC-1_5408_AMY	-10.0227	13.3493	9	5408	Control	M	6	6.6	16
GTCGGGTGTGTTGGGA-1_5408_AMY	25.1815	-39.0702	3	5408	Control	M	6	6.6	16
GTCGGGTGTTGTACAC-1_5408_AMY	-0.60321	5.89894	9	5408	Control	M	6	6.6	16
GTCGTAAAGTGAATTG-1_5408_AMY	27.2148	-25.2415	3	5408	Control	M	6	6.6	16
GTCTCGTCACCATCCT-1_5408_AMY	-4.76139	-41.6045	13	5408	Control	M	6	6.6	16
GTCTTCGCAAACGCGA-1_5408_AMY	4.1531	44.977	6	5408	Control	M	6	6.6	16
GTCTTCGCATGGAATA-1_5408_AMY	-2.0977	-9.68073	4	5408	Control	M	6	6.6	16
GTCTTCGTCGGCCGAT-1_5408_AMY	18.4293	-15.5945	1	5408	Control	M	6	6.6	16
GTCTTCGTCTGACCTC-1_5408_AMY	-9.01267	-9.96076	4	5408	Control	M	6	6.6	16
GTGAAGGAGGGTATCG-1_5408_AMY	21.6232	-18.4398	3	5408	Control	M	6	6.6	16
GTGCGGTGTATTACCG-1_5408_AMY	24.7238	-40.7264	3	5408	Control	M	6	6.6	16
GTGCGGTGTCTGGAGA-1_5408_AMY	-31.5747	-2.88455	14	5408	Control	M	6	6.6	16
GTGCGGTTCAGTACGT-1_5408_AMY	21.7365	-17.8339	3	5408	Control	M	6	6.6	16
GTGCGGTTCTGAGGGA-1_5408_AMY	-9.17314	25.0261	5	5408	Control	M	6	6.6	16
GTGCTTCAGGTGACCA-1_5408_AMY	26.9057	-31.9916	3	5408	Control	M	6	6.6	16
GTGCTTCGTGTGGCTC-1_5408_AMY	18.7365	-16.3768	1	5408	Control	M	6	6.6	16
GTGCTTCTCATAAAGG-1_5408_AMY	-10.2009	6.81045	9	5408	Control	M	6	6.6	16
GTGGGTCTCCCACTTG-1_5408_AMY	16.2874	26.4734	5	5408	Control	M	6	6.6	16
GTGGGTCTCGTTTGCC-1_5408_AMY	6.77963	-40.3691	13	5408	Control	M	6	6.6	16
GTGTTAGCAAGACACG-1_5408_AMY	25.4948	-24.2044	3	5408	Control	M	6	6.6	16
GTTAAGCCAAGGCTCC-1_5408_AMY	-10.7931	33.6133	6	5408	Control	M	6	6.6	16
GTTAAGCGTGTCGCTG-1_5408_AMY	-10.4411	16.3732	9	5408	Control	M	6	6.6	16
GTTACAGCATATGGTC-1_5408_AMY	25.9429	-35.3634	3	5408	Control	M	6	6.6	16
GTTACAGGTACCGAGA-1_5408_AMY	-2.93946	-10.994	4	5408	Control	M	6	6.6	16
GTTACAGTCTTTCCTC-1_5408_AMY	-2.72478	-11.0741	4	5408	Control	M	6	6.6	16
GTTCATTTCGTTACAG-1_5408_AMY	19.196	-17.8706	1	5408	Control	M	6	6.6	16
GTTCTCGTCATCACCC-1_5408_AMY	24.046	-23.6214	3	5408	Control	M	6	6.6	16
GTTCTCGTCTTTCCTC-1_5408_AMY	23.2168	-18.3001	3	5408	Control	M	6	6.6	16
GTTTCTAAGCAGCCTC-1_5408_AMY	7.0902	-37.3644	13	5408	Control	M	6	6.6	16
GTTTCTAAGGACATTA-1_5408_AMY	1.07157	-6.12524	4	5408	Control	M	6	6.6	16
GTTTCTACATTACGAC-1_5408_AMY	4.94281	41.9403	6	5408	Control	M	6	6.6	16
GTTTCTAGTGCTCTTC-1_5408_AMY	27.8603	26.0476	12	5408	Control	M	6	6.6	16
TAAACCGAGATCCCAT-1_5408_AMY	25.919	15.5398	5	5408	Control	M	6	6.6	16
TAAACCGAGCATGGCA-1_5408_AMY	-10.4034	24.8392	5	5408	Control	M	6	6.6	16
TAAACCGAGTGTACCT-1_5408_AMY	23.8802	-42.64	3	5408	Control	M	6	6.6	16
TAAACCGTCCGATATG-1_5408_AMY	-31.8631	-6.55679	14	5408	Control	M	6	6.6	16
TAAGAGAGTCCTAGCG-1_5408_AMY	-20.7799	14.2956	9	5408	Control	M	6	6.6	16
TAAGAGAGTCTTGCGG-1_5408_AMY	-32.0897	-2.3905	14	5408	Control	M	6	6.6	16
TAAGCGTCAGACAAAT-1_5408_AMY	-8.81021	23.6728	5	5408	Control	M	6	6.6	16
TAAGTGCAGACAGGCT-1_5408_AMY	24.6408	-40.5228	3	5408	Control	M	6	6.6	16
TAAGTGCGTAGCAAAT-1_5408_AMY	-32.2739	-3.96553	14	5408	Control	M	6	6.6	16
TACACGATCATGTAGC-1_5408_AMY	21.1652	-6.2595	10	5408	Control	M	6	6.6	16
TACAGTGGTGGTTTCA-1_5408_AMY	21.6465	-17.8432	3	5408	Control	M	6	6.6	16
TACCTATCACCCATGG-1_5408_AMY	27.9123	-33.5528	3	5408	Control	M	6	6.6	16
TACCTATCATGCATGT-1_5408_AMY	24.8932	-36.7482	3	5408	Control	M	6	6.6	16
TACCTATGTAAAGGAG-1_5408_AMY	-13.6056	-6.50609	4	5408	Control	M	6	6.6	16
TACCTTAAGTAGTGCG-1_5408_AMY	26.5261	-36.1221	3	5408	Control	M	6	6.6	16
TACCTTAAGTCAAGGC-1_5408_AMY	-11.1749	6.18792	9	5408	Control	M	6	6.6	16
TACGGATGTTATCACG-1_5408_AMY	-28.6174	3.89658	14	5408	Control	M	6	6.6	16
TACGGATTCCGTTGCT-1_5408_AMY	-10.5804	6.05102	9	5408	Control	M	6	6.6	16
TACGGATTCGGATGGA-1_5408_AMY	-31.3136	-2.96016	14	5408	Control	M	6	6.6	16
TACGGGCCACAACTGT-1_5408_AMY	18.3488	-16.3914	1	5408	Control	M	6	6.6	16
TACGGTAGTGGTACAG-1_5408_AMY	26.193	-26.2616	3	5408	Control	M	6	6.6	16
TACTCATGTTCGTGAT-1_5408_AMY	27.1067	-29.4796	3	5408	Control	M	6	6.6	16
TACTCATTCTCACATT-1_5408_AMY	0.409819	36.7555	6	5408	Control	M	6	6.6	16
TACTCATTCTGAGTGT-1_5408_AMY	3.53831	-41.7502	13	5408	Control	M	6	6.6	16
TACTCGCGTAGCGTGA-1_5408_AMY	7.69714	-5.06748	9	5408	Control	M	6	6.6	16
TACTCGCGTTTAGCTG-1_5408_AMY	-3.00598	-10.5536	4	5408	Control	M	6	6.6	16
TACTTACAGCTATGCT-1_5408_AMY	-4.03248	1.13025	4	5408	Control	M	6	6.6	16
TACTTACGTACAAGTA-1_5408_AMY	-0.718017	-8.18897	4	5408	Control	M	6	6.6	16
TACTTACTCCTATGTT-1_5408_AMY	-10.2974	-40.2534	13	5408	Control	M	6	6.6	16
TACTTACTCGCACTCT-1_5408_AMY	21.9186	-19.6362	3	5408	Control	M	6	6.6	16
TACTTGTTCCGTCATC-1_5408_AMY	-9.67969	25.2963	5	5408	Control	M	6	6.6	16
TACTTGTTCTCGCATC-1_5408_AMY	-7.08215	2.9348	9	5408	Control	M	6	6.6	16
TAGCCGGAGATATGGT-1_5408_AMY	27.0822	26.0521	5	5408	Control	M	6	6.6	16
TAGCCGGAGCTGCAAG-1_5408_AMY	26.437	-28.0746	3	5408	Control	M	6	6.6	16
TAGGCATAGATCTGCT-1_5408_AMY	18.3587	-18.7587	1	5408	Control	M	6	6.6	16
TAGGCATCAAGCGATG-1_5408_AMY	-8.84339	3.06813	9	5408	Control	M	6	6.6	16
TATCAGGAGACATAAC-1_5408_AMY	-4.33584	-24.6611	8	5408	Control	M	6	6.6	16
TATCAGGGTGACGGTA-1_5408_AMY	-8.02245	-40.1618	13	5408	Control	M	6	6.6	16
TATCAGGTCTGCAGTA-1_5408_AMY	-12.2856	-40.4219	8	5408	Control	M	6	6.6	16
TATCTCAAGACCACGA-1_5408_AMY	25.1524	-25.4034	3	5408	Control	M	6	6.6	16
TATCTCAAGATGCCTT-1_5408_AMY	25.5854	-33.7156	3	5408	Control	M	6	6.6	16
TATCTCACATGGGACA-1_5408_AMY	-48.9709	-3.75824	15	5408	Control	M	6	6.6	16
TATTACCCAATACGCT-1_5408_AMY	7.58185	-39.3915	13	5408	Control	M	6	6.6	16
TATTACCCAGACACTT-1_5408_AMY	26.6371	-37.1715	3	5408	Control	M	6	6.6	16
TATTACCGTTAAGTAG-1_5408_AMY	27.5665	24.9459	12	5408	Control	M	6	6.6	16
TATTACCTCAAACCGT-1_5408_AMY	-37.6959	7.43621	11	5408	Control	M	6	6.6	16
TCAACGACAGTCACTA-1_5408_AMY	25.9155	-35.1518	3	5408	Control	M	6	6.6	16
TCAACGACATATGCTG-1_5408_AMY	-31.8806	-1.85486	14	5408	Control	M	6	6.6	16
TCAATCTAGGCCCGTT-1_5408_AMY	-8.08716	12.1698	9	5408	Control	M	6	6.6	16
TCACAAGTCGTATCAG-1_5408_AMY	-12.9098	-8.01972	4	5408	Control	M	6	6.6	16
TCACAAGTCTAGCACA-1_5408_AMY	26.8232	-32.1678	3	5408	Control	M	6	6.6	16
TCACGAATCTCTTGAT-1_5408_AMY	-11.5878	-40.3843	8	5408	Control	M	6	6.6	16
TCAGATGTCTGCTGCT-1_5408_AMY	-8.73603	25.1252	5	5408	Control	M	6	6.6	16
TCAGCAAAGCTTTGGT-1_5408_AMY	-49.3592	-4.92264	15	5408	Control	M	6	6.6	16
TCAGCAACACAGCCCA-1_5408_AMY	-51.2821	-8.30989	15	5408	Control	M	6	6.6	16
TCAGCAACACTGTCGG-1_5408_AMY	0.760594	-8.50119	4	5408	Control	M	6	6.6	16
TCAGCAACATGTCGAT-1_5408_AMY	21.3253	-24.2208	3	5408	Control	M	6	6.6	16
TCAGCAATCGTGACAT-1_5408_AMY	-6.70576	-11.5971	4	5408	Control	M	6	6.6	16
TCAGCTCCAAGTACCT-1_5408_AMY	-30.649	17.2031	11	5408	Control	M	6	6.6	16
TCAGCTCCAATAACGA-1_5408_AMY	0.437737	-7.23446	4	5408	Control	M	6	6.6	16
TCAGCTCGTCTGCCAG-1_5408_AMY	-1.03624	-7.34116	4	5408	Control	M	6	6.6	16
TCAGGTAGTTTGGGCC-1_5408_AMY	-6.26357	5.45686	9	5408	Control	M	6	6.6	16
TCAGGTATCATTGCCC-1_5408_AMY	-14.7599	7.55334	9	5408	Control	M	6	6.6	16
TCATTACCAGATTGCT-1_5408_AMY	27.469	-25.0427	3	5408	Control	M	6	6.6	16
TCATTACCATCCCACT-1_5408_AMY	-29.2097	-0.560674	14	5408	Control	M	6	6.6	16
TCATTACTCGCGTAGC-1_5408_AMY	24.4601	-36.956	3	5408	Control	M	6	6.6	16
TCATTTGAGGCGATAC-1_5408_AMY	-31.5775	-4.56225	14	5408	Control	M	6	6.6	16
TCCACACCACCCAGTG-1_5408_AMY	-9.10451	24.5292	5	5408	Control	M	6	6.6	16
TCCACACCATACCATG-1_5408_AMY	26.6453	-24.5673	3	5408	Control	M	6	6.6	16
TCCCGATGTGTTGAGG-1_5408_AMY	0.549691	36.4712	6	5408	Control	M	6	6.6	16
TCCCGATTCCGTTGCT-1_5408_AMY	-2.93998	-11.5765	4	5408	Control	M	6	6.6	16
TCGAGGCCACGTCTCT-1_5408_AMY	-8.69206	-1.97092	4	5408	Control	M	6	6.6	16
TCGAGGCGTCCCTTGT-1_5408_AMY	-36.408	8.4131	11	5408	Control	M	6	6.6	16
TCGAGGCGTGTGAATA-1_5408_AMY	-8.13769	25.0348	5	5408	Control	M	6	6.6	16
TCGCGAGCAATAGCAA-1_5408_AMY	24.3212	-36.7967	3	5408	Control	M	6	6.6	16
TCGCGAGCACATGTGT-1_5408_AMY	-34.0407	10.3112	11	5408	Control	M	6	6.6	16
TCGCGAGCAGAGTGTG-1_5408_AMY	25.0579	-32.7013	3	5408	Control	M	6	6.6	16
TCGCGTTCACTGTTAG-1_5408_AMY	-7.97221	-4.14939	4	5408	Control	M	6	6.6	16
TCGCGTTTCTATGTGG-1_5408_AMY	27.9809	-33.5922	3	5408	Control	M	6	6.6	16
TCGGGACTCGCGCCAA-1_5408_AMY	27.1952	-3.55506	10	5408	Control	M	6	6.6	16
TCGTACCAGTAGATGT-1_5408_AMY	-6.43067	5.65617	9	5408	Control	M	6	6.6	16
TCGTACCGTCCAACTA-1_5408_AMY	26.2993	-29.8905	3	5408	Control	M	6	6.6	16
TCGTACCTCGAACTGT-1_5408_AMY	27.5294	-37.1207	3	5408	Control	M	6	6.6	16
TCGTACCTCTGGTATG-1_5408_AMY	-8.89892	-20.6732	14	5408	Control	M	6	6.6	16
TCGTAGAAGTGCGTGA-1_5408_AMY	2.48926	-0.724358	9	5408	Control	M	6	6.6	16
TCGTAGACAGGTGCCT-1_5408_AMY	7.19741	-39.0343	13	5408	Control	M	6	6.6	16
TCGTAGAGTGGTTTCA-1_5408_AMY	-7.95897	24.6006	5	5408	Control	M	6	6.6	16
TCTATTGGTGGACGAT-1_5408_AMY	-4.13573	-24.5598	8	5408	Control	M	6	6.6	16
TCTCTAAAGTAACCCT-1_5408_AMY	-12.7691	-40.7874	8	5408	Control	M	6	6.6	16
TCTCTAAGTCAAGCGA-1_5408_AMY	23.6722	-40.5583	3	5408	Control	M	6	6.6	16
TCTCTAAGTCTCCCTA-1_5408_AMY	0.297429	-41.7278	13	5408	Control	M	6	6.6	16
TCTGGAAGTATTACCG-1_5408_AMY	-8.42787	36.4475	6	5408	Control	M	6	6.6	16
TCTTCGGAGCTGCCCA-1_5408_AMY	-8.59511	-40.8847	13	5408	Control	M	6	6.6	16
TCTTCGGTCCGATATG-1_5408_AMY	-32.0408	-7.28116	14	5408	Control	M	6	6.6	16
TCTTTCCAGCTGTCTA-1_5408_AMY	19.4683	39.4519	6	5408	Control	M	6	6.6	16
TCTTTCCCAAGGCTCC-1_5408_AMY	4.43902	-41.1881	13	5408	Control	M	6	6.6	16
TCTTTCCCACCAGCAC-1_5408_AMY	-0.657945	6.31184	9	5408	Control	M	6	6.6	16
TCTTTCCCATGGATGG-1_5408_AMY	-19.0591	13.2124	9	5408	Control	M	6	6.6	16
TGAAAGACACTACAGT-1_5408_AMY	-6.21264	38.6867	6	5408	Control	M	6	6.6	16
TGAAAGACATGCCACG-1_5408_AMY	-8.62032	25.3579	5	5408	Control	M	6	6.6	16
TGAAAGAGTCATCCCT-1_5408_AMY	26.0731	-25.6589	3	5408	Control	M	6	6.6	16
TGAAAGAGTCGAGATG-1_5408_AMY	2.49526	45.2422	6	5408	Control	M	6	6.6	16
TGAAAGAGTCTGATCA-1_5408_AMY	16.3646	-29.7181	3	5408	Control	M	6	6.6	16
TGAAAGATCCACGACG-1_5408_AMY	-9.30323	12.6516	9	5408	Control	M	6	6.6	16
TGACAACAGCTGGAAC-1_5408_AMY	26.0815	-27.0359	3	5408	Control	M	6	6.6	16
TGACAACGTGTTAAGA-1_5408_AMY	-6.22341	-1.39899	4	5408	Control	M	6	6.6	16
TGACAACTCTGCAAGT-1_5408_AMY	2.91509	42.8943	6	5408	Control	M	6	6.6	16
TGACGGCCATGTCTCC-1_5408_AMY	-7.18901	22.4753	5	5408	Control	M	6	6.6	16
TGACGGCGTGTGGTTT-1_5408_AMY	25.1442	-35.8291	3	5408	Control	M	6	6.6	16
TGACGGCTCTTCTGGC-1_5408_AMY	25.9462	-30.7398	3	5408	Control	M	6	6.6	16
TGACTAGTCTTACCTA-1_5408_AMY	-3.41519	-1.45127	4	5408	Control	M	6	6.6	16
TGACTTTAGAATGTTG-1_5408_AMY	-2.32646	-40.9988	13	5408	Control	M	6	6.6	16
TGACTTTAGCCAGGAT-1_5408_AMY	25.2178	-32.2715	3	5408	Control	M	6	6.6	16
TGACTTTAGTCCTCCT-1_5408_AMY	27.7699	-37.4515	3	5408	Control	M	6	6.6	16
TGACTTTCACCTTGTC-1_5408_AMY	3.43921	-35.1211	13	5408	Control	M	6	6.6	16
TGACTTTTCAGTTAGC-1_5408_AMY	6.93988	1.41616	9	5408	Control	M	6	6.6	16
TGAGCATAGCCACCTG-1_5408_AMY	26.2478	-26.1489	3	5408	Control	M	6	6.6	16
TGAGCATCATGCTGGC-1_5408_AMY	1.77107	-23.0935	1	5408	Control	M	6	6.6	16
TGAGCATTCGGCGCAT-1_5408_AMY	-2.72025	-11.0898	4	5408	Control	M	6	6.6	16
TGAGCCGGTCCCTTGT-1_5408_AMY	-12.2561	6.13404	9	5408	Control	M	6	6.6	16
TGATTTCAGTGCCAGA-1_5408_AMY	-47.1448	0.362744	15	5408	Control	M	6	6.6	16
TGATTTCCACAGGAGT-1_5408_AMY	24.8856	-39.3323	3	5408	Control	M	6	6.6	16
TGATTTCCAGACGCTC-1_5408_AMY	-29.1039	2.29769	14	5408	Control	M	6	6.6	16
TGATTTCCATGCGCAC-1_5408_AMY	-19.354	13.7231	9	5408	Control	M	6	6.6	16
TGATTTCCATGTCGAT-1_5408_AMY	-32.1052	-6.95271	14	5408	Control	M	6	6.6	16
TGATTTCGTTTGCATG-1_5408_AMY	23.6071	-24.4903	3	5408	Control	M	6	6.6	16
TGCACCTAGTATGACA-1_5408_AMY	21.0698	-17.481	3	5408	Control	M	6	6.6	16
TGCACCTAGTGTCCAT-1_5408_AMY	-30.2641	-7.29463	14	5408	Control	M	6	6.6	16
TGCACCTCACTAGTAC-1_5408_AMY	5.93475	-39.1867	13	5408	Control	M	6	6.6	16
TGCACCTGTGTAACGG-1_5408_AMY	-3.10708	-11.6159	4	5408	Control	M	6	6.6	16
TGCACCTTCATTCACT-1_5408_AMY	21.5738	-3.79559	10	5408	Control	M	6	6.6	16
TGCACCTTCGTCTGCT-1_5408_AMY	-13.6949	-6.78866	4	5408	Control	M	6	6.6	16
TGCCAAAAGATGGCGT-1_5408_AMY	23.2042	-22.46	1	5408	Control	M	6	6.6	16
TGCCAAATCCGTCAAA-1_5408_AMY	-18.5103	-5.72432	4	5408	Control	M	6	6.6	16
TGCCCATAGGCATTGG-1_5408_AMY	22.1192	-18.5602	3	5408	Control	M	6	6.6	16
TGCCCATAGTCGTTTG-1_5408_AMY	-10.2622	33.3824	6	5408	Control	M	6	6.6	16
TGCCCATGTAAGAGAG-1_5408_AMY	0.0424181	-7.72143	4	5408	Control	M	6	6.6	16
TGCCCATGTACTCTCC-1_5408_AMY	-13.6821	7.34529	9	5408	Control	M	6	6.6	16
TGCCCTAAGTTAGCGG-1_5408_AMY	-5.83673	3.06759	4	5408	Control	M	6	6.6	16
TGCCCTAGTGAGGGTT-1_5408_AMY	-5.91003	-0.687295	4	5408	Control	M	6	6.6	16
TGCCCTAGTTAAAGTG-1_5408_AMY	-29.6329	-1.1907	14	5408	Control	M	6	6.6	16
TGCCCTATCAATACCG-1_5408_AMY	-29.0889	3.32452	14	5408	Control	M	6	6.6	16
TGCCCTATCCAAACAC-1_5408_AMY	-32.073	-2.25784	14	5408	Control	M	6	6.6	16
TGCCCTATCGAACGGA-1_5408_AMY	27.165	-28.3928	3	5408	Control	M	6	6.6	16
TGCGCAGAGGGTGTTG-1_5408_AMY	21.0813	-43.1606	3	5408	Control	M	6	6.6	16
TGCGCAGCAGTCAGAG-1_5408_AMY	8.30887	-38.0435	13	5408	Control	M	6	6.6	16
TGCGGGTAGTGTACTC-1_5408_AMY	-19.4469	13.9431	9	5408	Control	M	6	6.6	16
TGCGGGTCAAAGGCGT-1_5408_AMY	-7.58598	-3.07472	4	5408	Control	M	6	6.6	16
TGCGGGTGTATAAACG-1_5408_AMY	25.4018	-35.049	3	5408	Control	M	6	6.6	16
TGCGGGTGTTGTGGAG-1_5408_AMY	-5.17548	-41.6087	13	5408	Control	M	6	6.6	16
TGCTGCTAGATAGCAT-1_5408_AMY	-8.90673	-20.6562	14	5408	Control	M	6	6.6	16
TGCTGCTCAATGGAGC-1_5408_AMY	-2.9068	-10.4792	4	5408	Control	M	6	6.6	16
TGCTGCTCACGACGAA-1_5408_AMY	-4.51277	-11.3961	4	5408	Control	M	6	6.6	16
TGCTGCTGTTCCTCCA-1_5408_AMY	-32.4334	-11.8745	14	5408	Control	M	6	6.6	16
TGCTGCTTCTGTCTAT-1_5408_AMY	7.76512	-37.8971	13	5408	Control	M	6	6.6	16
TGGACGCAGCTCAACT-1_5408_AMY	12.261	42.8924	6	5408	Control	M	6	6.6	16
TGGACGCTCAGCTGGC-1_5408_AMY	9.50125	37.9327	6	5408	Control	M	6	6.6	16
TGGCCAGGTTTCGCTC-1_5408_AMY	26.4724	-37.5293	3	5408	Control	M	6	6.6	16
TGGCGCACAGACGTAG-1_5408_AMY	0.489566	-5.82175	4	5408	Control	M	6	6.6	16
TGGCGCATCGATCCCT-1_5408_AMY	-25.1633	-10.4904	14	5408	Control	M	6	6.6	16
TGGCTGGAGTCATGCT-1_5408_AMY	-18.4218	10.921	9	5408	Control	M	6	6.6	16
TGGCTGGCAAAGTGCG-1_5408_AMY	24.2005	-40.8667	3	5408	Control	M	6	6.6	16
TGGCTGGCACGCATCG-1_5408_AMY	-3.81281	-2.42383	4	5408	Control	M	6	6.6	16
TGGCTGGGTCCCTACT-1_5408_AMY	-6.47125	39.1548	6	5408	Control	M	6	6.6	16
TGGCTGGTCCTATGTT-1_5408_AMY	3.15029	45.0343	6	5408	Control	M	6	6.6	16
TGGCTGGTCCTTAATC-1_5408_AMY	18.3537	-16.3425	1	5408	Control	M	6	6.6	16
TGGGCGTCATGGGAAC-1_5408_AMY	-12.7118	13.1014	9	5408	Control	M	6	6.6	16
TGGGCGTTCAGCTCTC-1_5408_AMY	-30.6222	-2.58892	14	5408	Control	M	6	6.6	16
TGGTTAGAGTTTGCGT-1_5408_AMY	-9.66273	-39.799	13	5408	Control	M	6	6.6	16
TGGTTAGGTAGGGACT-1_5408_AMY	27.2414	-36.2102	3	5408	Control	M	6	6.6	16
TGGTTAGGTGATAAGT-1_5408_AMY	25.4379	-30.2	3	5408	Control	M	6	6.6	16
TGGTTAGTCCTACAGA-1_5408_AMY	21.2078	-1.04533	10	5408	Control	M	6	6.6	16
TGGTTCCGTCAACATC-1_5408_AMY	-2.98415	-11.4427	4	5408	Control	M	6	6.6	16
TGGTTCCGTCTCCATC-1_5408_AMY	-10.5893	5.4698	9	5408	Control	M	6	6.6	16
TGGTTCCTCTTTACGT-1_5408_AMY	24.2017	-36.7403	3	5408	Control	M	6	6.6	16
TGTATTCGTAGCGTCC-1_5408_AMY	-50.7551	-7.28676	15	5408	Control	M	6	6.6	16
TGTGGTACAAATCCGT-1_5408_AMY	-9.84774	-6.83748	4	5408	Control	M	6	6.6	16
TGTGGTAGTTGCTCCT-1_5408_AMY	23.9197	-41.829	3	5408	Control	M	6	6.6	16
TGTGGTATCCATGAGT-1_5408_AMY	-10.4149	-40.6541	13	5408	Control	M	6	6.6	16
TGTGGTATCTCTGCTG-1_5408_AMY	-19.3436	13.532	9	5408	Control	M	6	6.6	16
TGTGGTATCTTTAGGG-1_5408_AMY	-7.57022	37.3987	6	5408	Control	M	6	6.6	16
TGTGTTTCAAGTACCT-1_5408_AMY	26.5286	-24.6692	3	5408	Control	M	6	6.6	16
TGTGTTTCAGATCCAT-1_5408_AMY	-3.25314	-11.3513	4	5408	Control	M	6	6.6	16
TGTGTTTTCCCTTGTG-1_5408_AMY	-0.0234898	7.25326	10	5408	Control	M	6	6.6	16
TGTTCCGCATGCCACG-1_5408_AMY	26.7108	-37.2145	3	5408	Control	M	6	6.6	16
TGTTCCGGTCCAAGTT-1_5408_AMY	-8.08663	21.7856	5	5408	Control	M	6	6.6	16
TGTTCCGTCTCCAACC-1_5408_AMY	-2.93038	-11.5998	4	5408	Control	M	6	6.6	16
TTAGGACAGTACGTAA-1_5408_AMY	-6.75205	-41.6193	13	5408	Control	M	6	6.6	16
TTAGGCACAACCGCCA-1_5408_AMY	19.9744	-6.13187	10	5408	Control	M	6	6.6	16
TTAGGCACATGGTAGG-1_5408_AMY	22.172	-2.76695	10	5408	Control	M	6	6.6	16
TTAGGCAGTCGACTGC-1_5408_AMY	17.6704	-16.6769	1	5408	Control	M	6	6.6	16
TTAGGCAGTTCCGTCT-1_5408_AMY	-6.54389	2.73086	4	5408	Control	M	6	6.6	16
TTAGGCATCTCAAGTG-1_5408_AMY	-7.14474	37.5624	6	5408	Control	M	6	6.6	16
TTAGTTCTCCAGATCA-1_5408_AMY	22.0395	-18.3099	3	5408	Control	M	6	6.6	16
TTAGTTCTCTTTCCTC-1_5408_AMY	-7.97657	6.69642	9	5408	Control	M	6	6.6	16
TTATGCTAGTACTTGC-1_5408_AMY	-32.7629	-7.66378	14	5408	Control	M	6	6.6	16
TTATGCTTCCTTTCGG-1_5408_AMY	30.6894	31.3984	12	5408	Control	M	6	6.6	16
TTCCCAGCACTCGACG-1_5408_AMY	-19.7639	13.2162	9	5408	Control	M	6	6.6	16
TTCGAAGCAATGGAAT-1_5408_AMY	-6.92091	39.4869	6	5408	Control	M	6	6.6	16
TTCGAAGTCTCGCTTG-1_5408_AMY	-2.67351	-10.2004	4	5408	Control	M	6	6.6	16
TTCGGTCAGACTCGGA-1_5408_AMY	21.2049	-24.0613	3	5408	Control	M	6	6.6	16
TTCGGTCAGGTCGGAT-1_5408_AMY	26.5578	-31.4175	3	5408	Control	M	6	6.6	16
TTCGGTCCACCCAGTG-1_5408_AMY	23.5414	-42.5297	3	5408	Control	M	6	6.6	16
TTCGGTCGTGACTCAT-1_5408_AMY	-16.9429	-15.6512	14	5408	Control	M	6	6.6	16
TTCTACAAGATCCCGC-1_5408_AMY	26.3838	-32.0956	3	5408	Control	M	6	6.6	16
TTCTTAGAGATGCCAG-1_5408_AMY	27.526	-35.7387	3	5408	Control	M	6	6.6	16
TTCTTAGAGCGTCAAG-1_5408_AMY	7.08627	-2.15659	9	5408	Control	M	6	6.6	16
TTCTTAGGTCAATGTC-1_5408_AMY	-35.6981	7.81447	11	5408	Control	M	6	6.6	16
TTCTTAGGTCACCCAG-1_5408_AMY	-6.71059	-11.7125	4	5408	Control	M	6	6.6	16
TTCTTAGTCGTAGATC-1_5408_AMY	-1.22492	-4.66765	4	5408	Control	M	6	6.6	16
TTGAACGAGAGTACAT-1_5408_AMY	1.14069	-42.2397	13	5408	Control	M	6	6.6	16
TTGAACGAGCGTCTAT-1_5408_AMY	21.1812	-5.91685	10	5408	Control	M	6	6.6	16
TTGACTTAGCTATGCT-1_5408_AMY	-33.1357	-7.4833	14	5408	Control	M	6	6.6	16
TTGACTTTCCACGACG-1_5408_AMY	-28.631	3.9015	14	5408	Control	M	6	6.6	16
TTGCCGTCAAGCGTAG-1_5408_AMY	1.0124	-9.54975	4	5408	Control	M	6	6.6	16
TTGCCGTCAAGGGTCA-1_5408_AMY	23.005	-27.6065	3	5408	Control	M	6	6.6	16
TTGCCGTTCACATACG-1_5408_AMY	-2.67	-10.3783	4	5408	Control	M	6	6.6	16
TTGCGTCAGTAACCCT-1_5408_AMY	27.0633	-26.6357	3	5408	Control	M	6	6.6	16
TTGCGTCCAGACTCGC-1_5408_AMY	-6.56835	-11.566	4	5408	Control	M	6	6.6	16
TTGCGTCCATCCCACT-1_5408_AMY	27.2546	-34.2674	3	5408	Control	M	6	6.6	16
TTGGAACTCTGTCTAT-1_5408_AMY	24.0419	-36.0607	3	5408	Control	M	6	6.6	16
TTGGCAAAGGCATTGG-1_5408_AMY	-4.64175	-26.7135	13	5408	Control	M	6	6.6	16
TTTACTGTCCTACAGA-1_5408_AMY	22.1819	-3.49455	10	5408	Control	M	6	6.6	16
TTTACTGTCGCCAGCA-1_5408_AMY	22.6456	-18.2441	3	5408	Control	M	6	6.6	16
TTTACTGTCGGAAACG-1_5408_AMY	-0.566678	6.25005	9	5408	Control	M	6	6.6	16
TTTATGCAGTCATCCA-1_5408_AMY	25.992	-37.7794	3	5408	Control	M	6	6.6	16
TTTATGCCACGGTTTA-1_5408_AMY	-8.13319	-40.6405	13	5408	Control	M	6	6.6	16
TTTATGCGTTACTGAC-1_5408_AMY	22.8956	-41.8193	3	5408	Control	M	6	6.6	16
TTTATGCTCGCCTGAG-1_5408_AMY	24.9559	-39.9988	3	5408	Control	M	6	6.6	16
TTTCCTCAGGGCTTCC-1_5408_AMY	-5.85716	3.25995	9	5408	Control	M	6	6.6	16
TTTCCTCTCCATGAGT-1_5408_AMY	21.7932	-35.3408	3	5408	Control	M	6	6.6	16
TTTCCTCTCTAACTTC-1_5408_AMY	27.8714	-29.6693	3	5408	Control	M	6	6.6	16
TTTGCGCAGCGCTCCA-1_5408_AMY	-30.2267	-3.39073	14	5408	Control	M	6	6.6	16
TTTGGTTCACGCGAAA-1_5408_AMY	26.6033	-34.1604	3	5408	Control	M	6	6.6	16
AAACCTGCAAAGTCAA-1_4231_AMY	-11.9462	9.30218	9	4231	Autism	M	8	6.8	12
AAACCTGGTTAAAGAC-1_4231_AMY	15.0238	34.2429	6	4231	Autism	M	8	6.8	12
AAACGGGAGGGATACC-1_4231_AMY	-6.06198	34.5272	6	4231	Autism	M	8	6.8	12
AAACGGGCAGACTCGC-1_4231_AMY	-6.79906	24.1271	5	4231	Autism	M	8	6.8	12
AAACGGGCATGCAATC-1_4231_AMY	27.2004	31.3393	12	4231	Autism	M	8	6.8	12
AAACGGGGTCAGCTAT-1_4231_AMY	9.51566	-38.792	13	4231	Autism	M	8	6.8	12
AAACGGGGTTACGACT-1_4231_AMY	-35.8158	13.0491	11	4231	Autism	M	8	6.8	12
AAACGGGTCCCTTGTG-1_4231_AMY	-46.46	-3.66932	15	4231	Autism	M	8	6.8	12
AAAGATGAGTACGCGA-1_4231_AMY	15.5047	38.8352	6	4231	Autism	M	8	6.8	12
AAAGATGCACAGATTC-1_4231_AMY	-2.95652	-39.7864	13	4231	Autism	M	8	6.8	12
AAAGATGTCGAATCCA-1_4231_AMY	-36.4773	8.2702	11	4231	Autism	M	8	6.8	12
AAAGATGTCGGTTAAC-1_4231_AMY	6.5179	41.9346	6	4231	Autism	M	8	6.8	12
AAAGCAACACGACTCG-1_4231_AMY	-31.1859	21.1637	11	4231	Autism	M	8	6.8	12
AAAGCAAGTAGAGCTG-1_4231_AMY	11.9264	41.2773	6	4231	Autism	M	8	6.8	12
AAAGCAAGTGCTCTTC-1_4231_AMY	-19.7828	-12.3049	14	4231	Autism	M	8	6.8	12
AAAGCAAGTGGTGTAG-1_4231_AMY	-32.2456	-3.94398	14	4231	Autism	M	8	6.8	12
AAAGCAATCTCGGACG-1_4231_AMY	-1.04078	40.6924	6	4231	Autism	M	8	6.8	12
AAAGTAGCACGAGAGT-1_4231_AMY	-6.11067	24.5959	5	4231	Autism	M	8	6.8	12
AAAGTAGGTTCCTCCA-1_4231_AMY	-31.482	14.1151	11	4231	Autism	M	8	6.8	12
AAATGCCCAAGGACAC-1_4231_AMY	-20.4918	-33.4138	8	4231	Autism	M	8	6.8	12
AAATGCCCATGTCTCC-1_4231_AMY	-34.1737	13.1513	11	4231	Autism	M	8	6.8	12
AAATGCCTCCTCTAGC-1_4231_AMY	-6.13259	36.7084	6	4231	Autism	M	8	6.8	12
AAATGCCTCGTCCAGG-1_4231_AMY	16.0277	37.3309	6	4231	Autism	M	8	6.8	12
AACACGTAGGTAGCTG-1_4231_AMY	31.9796	28.7036	12	4231	Autism	M	8	6.8	12
AACACGTCACTACAGT-1_4231_AMY	-11.5461	8.76086	9	4231	Autism	M	8	6.8	12
AACACGTCAGCCACCA-1_4231_AMY	29.9324	29.3642	12	4231	Autism	M	8	6.8	12
AACCATGAGGAGTAGA-1_4231_AMY	12.8383	6.38456	7	4231	Autism	M	8	6.8	12
AACCGCGAGGAGTTGC-1_4231_AMY	-10.8066	-36.5832	8	4231	Autism	M	8	6.8	12
AACCGCGGTGACCAAG-1_4231_AMY	30.5866	4.21542	10	4231	Autism	M	8	6.8	12
AACGTTGAGGACCACA-1_4231_AMY	-6.409	23.8797	5	4231	Autism	M	8	6.8	12
AACGTTGAGGATCGCA-1_4231_AMY	5.86784	-0.452794	9	4231	Autism	M	8	6.8	12
AACGTTGAGTTACGGG-1_4231_AMY	-29.0088	1.56411	14	4231	Autism	M	8	6.8	12
AACGTTGCAGATCGGA-1_4231_AMY	15.0901	6.88022	7	4231	Autism	M	8	6.8	12
AACGTTGTCTTGGGTA-1_4231_AMY	-35.7451	16.5128	11	4231	Autism	M	8	6.8	12
AACTCAGTCCTTCAAT-1_4231_AMY	14.2747	38.5095	6	4231	Autism	M	8	6.8	12
AACTCAGTCTGCCAGG-1_4231_AMY	25.3629	-40.3475	3	4231	Autism	M	8	6.8	12
AACTCCCCACCAGATT-1_4231_AMY	-3.99183	6.89874	9	4231	Autism	M	8	6.8	12
AACTCCCCATGCATGT-1_4231_AMY	-17.4497	12.6751	9	4231	Autism	M	8	6.8	12
AACTCCCGTAGAGGAA-1_4231_AMY	4.31924	30.4955	6	4231	Autism	M	8	6.8	12
AACTCCCGTTATCCGA-1_4231_AMY	-18.9109	-34.3276	8	4231	Autism	M	8	6.8	12
AACTCTTTCAGAAATG-1_4231_AMY	-31.4768	-12.0487	14	4231	Autism	M	8	6.8	12
AACTCTTTCTGCGTAA-1_4231_AMY	-11.4655	8.54057	9	4231	Autism	M	8	6.8	12
AACTGGTCACGTAAGG-1_4231_AMY	-3.93478	43.912	6	4231	Autism	M	8	6.8	12
AACTGGTGTGGCAAAC-1_4231_AMY	27.3516	-30.2757	3	4231	Autism	M	8	6.8	12
AACTGGTGTTCCGTCT-1_4231_AMY	-7.49353	33.951	6	4231	Autism	M	8	6.8	12
AAGACCTAGACTCGGA-1_4231_AMY	-8.30238	-6.79679	4	4231	Autism	M	8	6.8	12
AAGCCGCAGCTAGCCC-1_4231_AMY	34.714	-0.848245	10	4231	Autism	M	8	6.8	12
AAGCCGCTCCATGAGT-1_4231_AMY	-5.34786	-40.4095	13	4231	Autism	M	8	6.8	12
AAGGCAGCAGTATGCT-1_4231_AMY	-45.5225	3.22498	15	4231	Autism	M	8	6.8	12
AAGGTTCGTCACCTAA-1_4231_AMY	18.1307	-15.8752	1	4231	Autism	M	8	6.8	12
AAGGTTCGTTAGAACA-1_4231_AMY	2.29594	0.134598	9	4231	Autism	M	8	6.8	12
AAGGTTCTCGGATGGA-1_4231_AMY	29.7188	29.0721	12	4231	Autism	M	8	6.8	12
AAGTCTGAGTAGATGT-1_4231_AMY	-51.4682	-2.58477	15	4231	Autism	M	8	6.8	12
AAGTCTGGTTTCGCTC-1_4231_AMY	-8.71151	-41.2687	13	4231	Autism	M	8	6.8	12
AAGTCTGTCGTAGGAG-1_4231_AMY	-17.8782	-36.4982	8	4231	Autism	M	8	6.8	12
AATCCAGCATCCGTGG-1_4231_AMY	-11.5229	-32.6737	8	4231	Autism	M	8	6.8	12
AATCCAGGTCAGGACA-1_4231_AMY	15.3024	6.76578	7	4231	Autism	M	8	6.8	12
AATCCAGTCGCGGATC-1_4231_AMY	-7.91547	33.0522	6	4231	Autism	M	8	6.8	12
AATCGGTCACAAGACG-1_4231_AMY	0.383915	-38.3534	13	4231	Autism	M	8	6.8	12
AATCGGTCAGATTGCT-1_4231_AMY	-8.3824	-10.842	4	4231	Autism	M	8	6.8	12
AATCGGTGTGCAACGA-1_4231_AMY	3.83774	0.0912885	9	4231	Autism	M	8	6.8	12
AATCGGTTCAACGGGA-1_4231_AMY	-11.6723	-34.6193	8	4231	Autism	M	8	6.8	12
ACACCAACATGGATGG-1_4231_AMY	27.3349	2.063	10	4231	Autism	M	8	6.8	12
ACACCAAGTATTCGTG-1_4231_AMY	-20.9055	-32.7806	8	4231	Autism	M	8	6.8	12
ACACCCTCAACACCTA-1_4231_AMY	26.4519	31.5848	12	4231	Autism	M	8	6.8	12
ACACCCTCACCCTATC-1_4231_AMY	23.1169	2.57353	10	4231	Autism	M	8	6.8	12
ACACCGGAGAATGTTG-1_4231_AMY	-9.9949	-7.33124	4	4231	Autism	M	8	6.8	12
ACACCGGTCTGTGCAA-1_4231_AMY	-4.20995	-40.6877	13	4231	Autism	M	8	6.8	12
ACACTGACAATGTTGC-1_4231_AMY	-16.9562	-15.732	14	4231	Autism	M	8	6.8	12
ACACTGACATCTCCCA-1_4231_AMY	5.16855	39.403	6	4231	Autism	M	8	6.8	12
ACACTGAGTCGGCATC-1_4231_AMY	4.43885	41.0083	6	4231	Autism	M	8	6.8	12
ACACTGAGTGACCAAG-1_4231_AMY	25.2148	31.6579	12	4231	Autism	M	8	6.8	12
ACAGCCGCACATGGGA-1_4231_AMY	-34.5848	12.6765	11	4231	Autism	M	8	6.8	12
ACAGCTAAGTGTACTC-1_4231_AMY	-35.1471	10.4239	11	4231	Autism	M	8	6.8	12
ACAGCTATCCCTAACC-1_4231_AMY	-9.03378	21.9787	5	4231	Autism	M	8	6.8	12
ACATACGCAAGCTGTT-1_4231_AMY	-20.1232	-34.3733	8	4231	Autism	M	8	6.8	12
ACATACGCACAGACTT-1_4231_AMY	-31.3473	-12.0954	14	4231	Autism	M	8	6.8	12
ACATACGTCAACCAAC-1_4231_AMY	16.5686	7.4269	7	4231	Autism	M	8	6.8	12
ACATACGTCACCGTAA-1_4231_AMY	-25.5297	-11.0376	14	4231	Autism	M	8	6.8	12
ACATACGTCCTCCTAG-1_4231_AMY	23.2519	1.27301	10	4231	Autism	M	8	6.8	12
ACATCAGAGCGATGAC-1_4231_AMY	14.6491	6.49909	7	4231	Autism	M	8	6.8	12
ACATCAGCACTTACGA-1_4231_AMY	19.7263	-1.88161	10	4231	Autism	M	8	6.8	12
ACATGGTAGCTAGTTC-1_4231_AMY	-50.8083	-5.85195	15	4231	Autism	M	8	6.8	12
ACATGGTAGGAATGGA-1_4231_AMY	11.7784	6.1874	7	4231	Autism	M	8	6.8	12
ACATGGTTCCTTTCTC-1_4231_AMY	23.9731	-0.307934	10	4231	Autism	M	8	6.8	12
ACCAGTAAGCGTCTAT-1_4231_AMY	23.4266	1.26078	10	4231	Autism	M	8	6.8	12
ACCCACTGTCTAGCCG-1_4231_AMY	-28.6118	-14.8121	14	4231	Autism	M	8	6.8	12
ACCCACTGTTAAGTAG-1_4231_AMY	18.2221	6.5726	7	4231	Autism	M	8	6.8	12
ACCCACTTCGTAGGTT-1_4231_AMY	-2.77385	-7.41646	4	4231	Autism	M	8	6.8	12
ACCGTAAAGCTCCTCT-1_4231_AMY	-13.2922	14.4894	9	4231	Autism	M	8	6.8	12
ACCGTAAAGTACGCCC-1_4231_AMY	4.72132	40.629	6	4231	Autism	M	8	6.8	12
ACCGTAACAGCTGGCT-1_4231_AMY	16.1761	7.56211	7	4231	Autism	M	8	6.8	12
ACCGTAATCCAAAGTC-1_4231_AMY	11.6789	6.11825	7	4231	Autism	M	8	6.8	12
ACCTTTAAGTTTAGGA-1_4231_AMY	-11.704	-37.6408	8	4231	Autism	M	8	6.8	12
ACCTTTACAGCGAACA-1_4231_AMY	32.8271	0.269533	10	4231	Autism	M	8	6.8	12
ACCTTTAGTGTGGTTT-1_4231_AMY	15.6055	37.4873	6	4231	Autism	M	8	6.8	12
ACGAGGAAGATCTGAA-1_4231_AMY	15.1135	38.6296	6	4231	Autism	M	8	6.8	12
ACGAGGAGTCCATCCT-1_4231_AMY	7.75604	43.3707	6	4231	Autism	M	8	6.8	12
ACGAGGATCAAACGGG-1_4231_AMY	17.8677	-18.0354	1	4231	Autism	M	8	6.8	12
ACGATACCAAGCTGGA-1_4231_AMY	-14.2241	-36.948	8	4231	Autism	M	8	6.8	12
ACGATACTCCGAGCCA-1_4231_AMY	7.7466	-3.91666	9	4231	Autism	M	8	6.8	12
ACGATACTCGCTTAGA-1_4231_AMY	15.6143	7.19943	7	4231	Autism	M	8	6.8	12
ACGATGTCATCAGTCA-1_4231_AMY	-30.4668	-13.594	14	4231	Autism	M	8	6.8	12
ACGATGTTCTAACCGA-1_4231_AMY	3.90206	0.0143823	9	4231	Autism	M	8	6.8	12
ACGCAGCCACAAGTAA-1_4231_AMY	0.464629	-39.6949	13	4231	Autism	M	8	6.8	12
ACGCAGCGTAGCTCCG-1_4231_AMY	10.0352	42.0992	6	4231	Autism	M	8	6.8	12
ACGCAGCGTGACGCCT-1_4231_AMY	12.6257	26.0181	5	4231	Autism	M	8	6.8	12
ACGCAGCTCGCAGGCT-1_4231_AMY	26.433	33.0179	12	4231	Autism	M	8	6.8	12
ACGCCAGGTACTCTCC-1_4231_AMY	-3.8266	6.92833	9	4231	Autism	M	8	6.8	12
ACGCCGAAGCCAGTTT-1_4231_AMY	-0.364872	39.4525	6	4231	Autism	M	8	6.8	12
ACGCCGAAGCGTTCCG-1_4231_AMY	-6.51798	20.7109	5	4231	Autism	M	8	6.8	12
ACGCCGAGTGCCTTGG-1_4231_AMY	-0.30223	40.144	6	4231	Autism	M	8	6.8	12
ACGGAGACAAAGCGGT-1_4231_AMY	-3.23713	-42.0819	13	4231	Autism	M	8	6.8	12
ACGGAGACAGACGTAG-1_4231_AMY	13.29	6.40083	7	4231	Autism	M	8	6.8	12
ACGGAGACATCTCCCA-1_4231_AMY	14.1271	41.4014	6	4231	Autism	M	8	6.8	12
ACGGAGAGTAGCCTCG-1_4231_AMY	-13.2282	-29.4362	8	4231	Autism	M	8	6.8	12
ACGGAGATCATGTCTT-1_4231_AMY	-7.50068	-0.601631	4	4231	Autism	M	8	6.8	12
ACGGAGATCCCTTGTG-1_4231_AMY	-34.2481	20.3316	11	4231	Autism	M	8	6.8	12
ACGGCCAGTACCAGTT-1_4231_AMY	-7.05538	22.9323	5	4231	Autism	M	8	6.8	12
ACGGCCAGTATCGCAT-1_4231_AMY	-12.6403	-33.0665	8	4231	Autism	M	8	6.8	12
ACGGCCAGTGAGCGAT-1_4231_AMY	-6.67657	22.3192	5	4231	Autism	M	8	6.8	12
ACGGGCTAGGGATCTG-1_4231_AMY	25.1176	29.4374	12	4231	Autism	M	8	6.8	12
ACGGGCTAGTTCGCAT-1_4231_AMY	-35.0958	12.4448	11	4231	Autism	M	8	6.8	12
ACGGGCTGTGAAATCA-1_4231_AMY	-4.57528	6.95755	9	4231	Autism	M	8	6.8	12
ACGGGTCCACGCGAAA-1_4231_AMY	-10.1804	-39.2818	13	4231	Autism	M	8	6.8	12
ACGGGTCCACTGAAGG-1_4231_AMY	10.571	-16.9255	1	4231	Autism	M	8	6.8	12
ACGGGTCCAGCGATCC-1_4231_AMY	10.8709	43.7377	6	4231	Autism	M	8	6.8	12
ACGGGTCGTACCTACA-1_4231_AMY	12.2574	6.1909	7	4231	Autism	M	8	6.8	12
ACGGGTCGTATATCCG-1_4231_AMY	28.6202	4.12977	10	4231	Autism	M	8	6.8	12
ACGTCAAAGCCGGTAA-1_4231_AMY	3.35404	-1.56016	9	4231	Autism	M	8	6.8	12
ACGTCAATCTGCTTGC-1_4231_AMY	15.5047	6.63756	7	4231	Autism	M	8	6.8	12
ACTATCTAGCACGCCT-1_4231_AMY	7.23152	-3.59844	9	4231	Autism	M	8	6.8	12
ACTATCTCACGTTGGC-1_4231_AMY	2.18301	-0.135473	9	4231	Autism	M	8	6.8	12
ACTGAACAGTGTACTC-1_4231_AMY	-3.5218	41.541	6	4231	Autism	M	8	6.8	12
ACTGAACCACCTTGTC-1_4231_AMY	-9.6987	5.77266	9	4231	Autism	M	8	6.8	12
ACTGAACTCATGCATG-1_4231_AMY	13.8271	6.06844	7	4231	Autism	M	8	6.8	12
ACTGAGTAGCATCATC-1_4231_AMY	-2.27532	4.56465	9	4231	Autism	M	8	6.8	12
ACTGAGTCAGCGTCCA-1_4231_AMY	-27.2055	2.87299	14	4231	Autism	M	8	6.8	12
ACTGAGTGTAAGAGAG-1_4231_AMY	2.17437	0.605696	9	4231	Autism	M	8	6.8	12
ACTGCTCGTAACGACG-1_4231_AMY	19.6497	39.7725	6	4231	Autism	M	8	6.8	12
ACTGCTCGTCTAGCGC-1_4231_AMY	18.0898	35.5767	6	4231	Autism	M	8	6.8	12
ACTGCTCTCTGGAGCC-1_4231_AMY	-9.66613	-37.8913	13	4231	Autism	M	8	6.8	12
ACTGTCCCATACCATG-1_4231_AMY	23.8191	-42.0535	3	4231	Autism	M	8	6.8	12
ACTGTCCCATTGGTAC-1_4231_AMY	-14.8498	-2.97774	4	4231	Autism	M	8	6.8	12
ACTGTCCGTAAACACA-1_4231_AMY	24.2363	33.0492	12	4231	Autism	M	8	6.8	12
ACTGTCCTCTCTGCTG-1_4231_AMY	-5.53215	33.4999	6	4231	Autism	M	8	6.8	12
ACTTACTCAATGTTGC-1_4231_AMY	-4.01977	6.90898	9	4231	Autism	M	8	6.8	12
ACTTACTCATCCCATC-1_4231_AMY	-49.6592	-4.94993	15	4231	Autism	M	8	6.8	12
ACTTGTTGTACGCTGC-1_4231_AMY	27.0453	-38.2119	3	4231	Autism	M	8	6.8	12
ACTTGTTGTCATTAGC-1_4231_AMY	27.5629	2.18429	10	4231	Autism	M	8	6.8	12
ACTTGTTTCCTCATTA-1_4231_AMY	-51.7475	-8.13804	15	4231	Autism	M	8	6.8	12
ACTTTCAGTGTCCTCT-1_4231_AMY	-9.07876	7.98248	9	4231	Autism	M	8	6.8	12
AGAATAGCAAACCCAT-1_4231_AMY	16.7318	9.12717	7	4231	Autism	M	8	6.8	12
AGAATAGCACCATCCT-1_4231_AMY	-16.4975	-3.25851	4	4231	Autism	M	8	6.8	12
AGAATAGCATGCCACG-1_4231_AMY	-35.5846	9.20001	11	4231	Autism	M	8	6.8	12
AGACGTTCAAACTGCT-1_4231_AMY	-10.8168	30.0525	6	4231	Autism	M	8	6.8	12
AGACGTTCACCCTATC-1_4231_AMY	-6.89251	36.2781	6	4231	Autism	M	8	6.8	12
AGACGTTTCATGCATG-1_4231_AMY	18.1873	35.7482	6	4231	Autism	M	8	6.8	12
AGAGCGAAGCGTCAAG-1_4231_AMY	-37.145	7.73811	11	4231	Autism	M	8	6.8	12
AGAGCGACAACACGCC-1_4231_AMY	25.2358	-3.81985	10	4231	Autism	M	8	6.8	12
AGAGCGACAGCCTGTG-1_4231_AMY	19.6552	-7.62064	10	4231	Autism	M	8	6.8	12
AGAGCGACATGGTCTA-1_4231_AMY	-2.87215	-41.0561	13	4231	Autism	M	8	6.8	12
AGAGCGATCTACTCAT-1_4231_AMY	18.0276	7.35804	7	4231	Autism	M	8	6.8	12
AGAGCTTAGTCATGCT-1_4231_AMY	13.9709	6.44069	7	4231	Autism	M	8	6.8	12
AGAGTGGTCCATGAAC-1_4231_AMY	14.308	26.2158	5	4231	Autism	M	8	6.8	12
AGAGTGGTCTGACCTC-1_4231_AMY	-3.34872	-40.0607	13	4231	Autism	M	8	6.8	12
AGATCTGGTCACTTCC-1_4231_AMY	-8.85539	-4.62731	4	4231	Autism	M	8	6.8	12
AGATCTGGTCGCATAT-1_4231_AMY	16.5131	6.62617	7	4231	Autism	M	8	6.8	12
AGATCTGGTTGGACCC-1_4231_AMY	-17.3353	9.4904	9	4231	Autism	M	8	6.8	12
AGATTGCAGCACCGCT-1_4231_AMY	2.43757	35.6475	6	4231	Autism	M	8	6.8	12
AGATTGCGTAAACGCG-1_4231_AMY	17.4336	-15.6544	1	4231	Autism	M	8	6.8	12
AGATTGCTCGAGGTAG-1_4231_AMY	-13.7149	-3.99816	4	4231	Autism	M	8	6.8	12
AGCAGCCAGAAACCTA-1_4231_AMY	18.5504	-16.6647	1	4231	Autism	M	8	6.8	12
AGCAGCCAGACTAGAT-1_4231_AMY	24.9558	30.7565	12	4231	Autism	M	8	6.8	12
AGCAGCCGTCAGAATA-1_4231_AMY	25.7092	31.4074	12	4231	Autism	M	8	6.8	12
AGCAGCCGTTACGACT-1_4231_AMY	7.83004	-3.46483	9	4231	Autism	M	8	6.8	12
AGCAGCCTCCAAATGC-1_4231_AMY	-4.45761	6.25239	9	4231	Autism	M	8	6.8	12
AGCCTAAAGGACTGGT-1_4231_AMY	7.03029	-2.15698	9	4231	Autism	M	8	6.8	12
AGCCTAAGTCATCGGC-1_4231_AMY	1.729	29.1232	6	4231	Autism	M	8	6.8	12
AGCCTAAGTGCAACTT-1_4231_AMY	-32.8938	21.1583	11	4231	Autism	M	8	6.8	12
AGCCTAATCGAACGGA-1_4231_AMY	-15.9589	-37.0359	8	4231	Autism	M	8	6.8	12
AGCGGTCGTTGTACAC-1_4231_AMY	25.153	-35.4783	3	4231	Autism	M	8	6.8	12
AGCGGTCTCACTATTC-1_4231_AMY	-0.861521	-40.552	13	4231	Autism	M	8	6.8	12
AGCGTATCAAGCCGCT-1_4231_AMY	28.1063	31.779	12	4231	Autism	M	8	6.8	12
AGCGTATGTGCAGACA-1_4231_AMY	13.3013	34.2508	6	4231	Autism	M	8	6.8	12
AGCGTATTCATCACCC-1_4231_AMY	4.39687	36.4515	6	4231	Autism	M	8	6.8	12
AGCGTATTCCCATTAT-1_4231_AMY	-11.1274	14.9991	9	4231	Autism	M	8	6.8	12
AGCGTATTCCCGGATG-1_4231_AMY	-29.4613	-13.9176	14	4231	Autism	M	8	6.8	12
AGCGTCGAGATGGGTC-1_4231_AMY	-15.7959	-3.51327	4	4231	Autism	M	8	6.8	12
AGCGTCGAGGTGCTAG-1_4231_AMY	-11.8478	-40.0154	8	4231	Autism	M	8	6.8	12
AGCGTCGCAGCTCGCA-1_4231_AMY	-11.0619	-3.0976	4	4231	Autism	M	8	6.8	12
AGCGTCGCATGGGAAC-1_4231_AMY	-11.2165	15.0954	9	4231	Autism	M	8	6.8	12
AGCTCCTAGCCTCGTG-1_4231_AMY	-1.54675	2.28123	9	4231	Autism	M	8	6.8	12
AGCTCCTAGCGATTCT-1_4231_AMY	-5.15413	5.23022	9	4231	Autism	M	8	6.8	12
AGCTCCTCACAGCCCA-1_4231_AMY	7.21563	-3.85872	9	4231	Autism	M	8	6.8	12
AGCTCCTCATGAAGTA-1_4231_AMY	6.31869	-40.8017	13	4231	Autism	M	8	6.8	12
AGCTCCTGTTTGTGTG-1_4231_AMY	16.1496	7.35535	7	4231	Autism	M	8	6.8	12
AGCTTGAAGTGAAGTT-1_4231_AMY	-8.87529	-1.08938	4	4231	Autism	M	8	6.8	12
AGCTTGATCACATACG-1_4231_AMY	-36.7318	9.15001	11	4231	Autism	M	8	6.8	12
AGGCCACCATAGTAAG-1_4231_AMY	4.27315	37.0417	6	4231	Autism	M	8	6.8	12
AGGCCACGTACTCGCG-1_4231_AMY	-14.2744	-6.54954	4	4231	Autism	M	8	6.8	12
AGGCCGTAGCGTTGCC-1_4231_AMY	6.08719	-2.19864	9	4231	Autism	M	8	6.8	12
AGGCCGTCAGTTTACG-1_4231_AMY	-4.61749	5.72207	9	4231	Autism	M	8	6.8	12
AGGCCGTGTAGGACAC-1_4231_AMY	16.3032	7.62032	7	4231	Autism	M	8	6.8	12
AGGGAGTAGCAACGGT-1_4231_AMY	19.4376	33.288	6	4231	Autism	M	8	6.8	12
AGGGAGTGTCCGTCAG-1_4231_AMY	11.9931	6.13521	7	4231	Autism	M	8	6.8	12
AGGGAGTGTCTAAAGA-1_4231_AMY	0.224429	-40.2897	13	4231	Autism	M	8	6.8	12
AGGGAGTGTGCTAGCC-1_4231_AMY	-10.6731	-34.8857	8	4231	Autism	M	8	6.8	12
AGGGATGTCACAAACC-1_4231_AMY	6.0098	41.0627	6	4231	Autism	M	8	6.8	12
AGGGTGACAGTTCATG-1_4231_AMY	-32.5466	-6.53462	14	4231	Autism	M	8	6.8	12
AGGTCATAGGTGTGGT-1_4231_AMY	-37.1122	7.76497	11	4231	Autism	M	8	6.8	12
AGGTCATCAATCTACG-1_4231_AMY	5.87034	-2.77507	9	4231	Autism	M	8	6.8	12
AGGTCATCACGAGAGT-1_4231_AMY	-7.16421	34.4524	6	4231	Autism	M	8	6.8	12
AGGTCATGTACCGGCT-1_4231_AMY	-31.9642	13.2671	11	4231	Autism	M	8	6.8	12
AGGTCCGAGTTGCAGG-1_4231_AMY	-9.28891	5.67831	9	4231	Autism	M	8	6.8	12
AGGTCCGCAGCCTTGG-1_4231_AMY	17.1911	-16.8916	1	4231	Autism	M	8	6.8	12
AGGTCCGGTGCAACGA-1_4231_AMY	14.7144	26.0525	5	4231	Autism	M	8	6.8	12
AGGTCCGGTTCGCGAC-1_4231_AMY	17.3459	7.4144	7	4231	Autism	M	8	6.8	12
AGTAGTCCATAACCTG-1_4231_AMY	-32.3995	-6.99069	14	4231	Autism	M	8	6.8	12
AGTCTTTCATCTGGTA-1_4231_AMY	19.2845	35.913	6	4231	Autism	M	8	6.8	12
AGTGAGGAGTTGTAGA-1_4231_AMY	-13.8591	-4.1232	4	4231	Autism	M	8	6.8	12
AGTGAGGCATTAACCG-1_4231_AMY	-11.9128	28.1423	9	4231	Autism	M	8	6.8	12
AGTGAGGGTTGAGGTG-1_4231_AMY	23.4981	-25.5664	3	4231	Autism	M	8	6.8	12
AGTGGGACACATAACC-1_4231_AMY	-22.7713	-9.84806	14	4231	Autism	M	8	6.8	12
AGTGGGAGTCTCCCTA-1_4231_AMY	8.50237	-1.61091	9	4231	Autism	M	8	6.8	12
AGTGGGATCACGAAGG-1_4231_AMY	15.4918	6.94147	7	4231	Autism	M	8	6.8	12
AGTGTCACAAGTTCTG-1_4231_AMY	-12.7545	-3.62509	4	4231	Autism	M	8	6.8	12
AGTGTCACACAGACTT-1_4231_AMY	35.7455	6.80024	7	4231	Autism	M	8	6.8	12
AGTGTCAGTGGTCCGT-1_4231_AMY	7.74228	43.7882	6	4231	Autism	M	8	6.8	12
AGTGTCATCCCAAGAT-1_4231_AMY	-12.7001	-2.5693	4	4231	Autism	M	8	6.8	12
AGTGTCATCTCCTATA-1_4231_AMY	-18.6278	-32.2264	8	4231	Autism	M	8	6.8	12
AGTTGGTCACAGCGTC-1_4231_AMY	-17.964	-34.7801	8	4231	Autism	M	8	6.8	12
AGTTGGTCACTGCCAG-1_4231_AMY	-50.9413	-7.63005	15	4231	Autism	M	8	6.8	12
AGTTGGTTCTTCATGT-1_4231_AMY	-16.4607	-5.28741	4	4231	Autism	M	8	6.8	12
ATAACGCGTATAGTAG-1_4231_AMY	9.2007	-5.66258	9	4231	Autism	M	8	6.8	12
ATAAGAGAGAGCCTAG-1_4231_AMY	-33.0775	12.2327	11	4231	Autism	M	8	6.8	12
ATAAGAGCAAGCTGAG-1_4231_AMY	4.12378	28.041	6	4231	Autism	M	8	6.8	12
ATAAGAGTCCTAGAAC-1_4231_AMY	-13.9436	-3.29472	4	4231	Autism	M	8	6.8	12
ATAGACCTCCATTCTA-1_4231_AMY	8.90433	42.898	6	4231	Autism	M	8	6.8	12
ATCACGACAGGAATGC-1_4231_AMY	11.0638	37.3766	6	4231	Autism	M	8	6.8	12
ATCACGAGTCTGGAGA-1_4231_AMY	14.5343	25.963	5	4231	Autism	M	8	6.8	12
ATCATCTAGCCTATGT-1_4231_AMY	31.7955	28.6383	12	4231	Autism	M	8	6.8	12
ATCATCTTCTTTACAC-1_4231_AMY	-8.35921	-0.213554	4	4231	Autism	M	8	6.8	12
ATCATGGAGATATACG-1_4231_AMY	9.73911	39.367	6	4231	Autism	M	8	6.8	12
ATCATGGAGATCGGGT-1_4231_AMY	-17.9498	-34.2904	8	4231	Autism	M	8	6.8	12
ATCATGGAGGACAGAA-1_4231_AMY	-48.3603	-6.02281	15	4231	Autism	M	8	6.8	12
ATCATGGCATATGCTG-1_4231_AMY	-20.2805	-34.8719	8	4231	Autism	M	8	6.8	12
ATCCACCAGATAGTCA-1_4231_AMY	26.5581	0.0347064	10	4231	Autism	M	8	6.8	12
ATCCGAAAGCGAAGGG-1_4231_AMY	-3.58464	41.9616	6	4231	Autism	M	8	6.8	12
ATCCGAATCCCACTTG-1_4231_AMY	-4.31878	-24.489	8	4231	Autism	M	8	6.8	12
ATCGAGTTCTGTCTAT-1_4231_AMY	5.80881	-0.898775	9	4231	Autism	M	8	6.8	12
ATCTACTGTCCAACTA-1_4231_AMY	3.42591	38.1499	6	4231	Autism	M	8	6.8	12
ATCTGCCAGACTGGGT-1_4231_AMY	5.42629	40.822	6	4231	Autism	M	8	6.8	12
ATCTGCCAGATAGCAT-1_4231_AMY	20.4893	2.42485	9	4231	Autism	M	8	6.8	12
ATCTGCCGTATGAATG-1_4231_AMY	-34.502	10.34	11	4231	Autism	M	8	6.8	12
ATGAGGGAGTCGCCGT-1_4231_AMY	18.2932	39.7022	6	4231	Autism	M	8	6.8	12
ATGAGGGAGTGGGATC-1_4231_AMY	-12.5028	-2.21686	4	4231	Autism	M	8	6.8	12
ATGCGATCACCAGCAC-1_4231_AMY	-21.1522	-33.8829	8	4231	Autism	M	8	6.8	12
ATGCGATCAGTAAGCG-1_4231_AMY	-2.31695	-40.7287	13	4231	Autism	M	8	6.8	12
ATGCGATCATCGGAAG-1_4231_AMY	-1.98759	-38.0382	13	4231	Autism	M	8	6.8	12
ATGCGATTCGGATGTT-1_4231_AMY	16.6926	9.23492	7	4231	Autism	M	8	6.8	12
ATGCGATTCTGTCAAG-1_4231_AMY	19.8643	34.2965	6	4231	Autism	M	8	6.8	12
ATGCGATTCTGTTGAG-1_4231_AMY	14.897	6.70933	7	4231	Autism	M	8	6.8	12
ATGGGAGAGGCTCATT-1_4231_AMY	14.2635	6.21205	7	4231	Autism	M	8	6.8	12
ATGGGAGGTAGCAAAT-1_4231_AMY	6.42433	-39.6278	13	4231	Autism	M	8	6.8	12
ATGTGTGCATGCAACT-1_4231_AMY	12.6029	6.35853	7	4231	Autism	M	8	6.8	12
ATGTGTGGTACTCTCC-1_4231_AMY	-18.0313	11.2365	9	4231	Autism	M	8	6.8	12
ATTACTCAGGTGCTAG-1_4231_AMY	-6.47615	-38.3388	13	4231	Autism	M	8	6.8	12
ATTACTCCACATCTTT-1_4231_AMY	27.2747	6.29025	10	4231	Autism	M	8	6.8	12
ATTCTACCACATGTGT-1_4231_AMY	-8.7279	-3.11754	4	4231	Autism	M	8	6.8	12
ATTCTACTCGCTAGCG-1_4231_AMY	-20.0173	-33.3651	8	4231	Autism	M	8	6.8	12
ATTGGACAGGCCCTTG-1_4231_AMY	6.04573	-39.9612	13	4231	Autism	M	8	6.8	12
ATTGGACAGGCCGAAT-1_4231_AMY	-40.9666	7.56388	11	4231	Autism	M	8	6.8	12
ATTGGACAGGTCGGAT-1_4231_AMY	21.7484	-18.4408	3	4231	Autism	M	8	6.8	12
ATTGGACGTTAAGAAC-1_4231_AMY	12.1407	6.14107	7	4231	Autism	M	8	6.8	12
ATTGGTGCAAAGTCAA-1_4231_AMY	-5.88222	-38.8278	13	4231	Autism	M	8	6.8	12
ATTGGTGCATACGCCG-1_4231_AMY	11.8816	6.19199	7	4231	Autism	M	8	6.8	12
ATTTCTGCAGTATCTG-1_4231_AMY	-6.04388	32.8653	6	4231	Autism	M	8	6.8	12
CAACCAAAGGACAGCT-1_4231_AMY	-8.01061	-5.39342	4	4231	Autism	M	8	6.8	12
CAACCAAGTAAACCTC-1_4231_AMY	-27.8455	-14.5328	14	4231	Autism	M	8	6.8	12
CAACCAAGTGTATGGG-1_4231_AMY	23.367	-22.1094	1	4231	Autism	M	8	6.8	12
CAACCTCCAAGCTGGA-1_4231_AMY	23.1184	32.3134	12	4231	Autism	M	8	6.8	12
CAACCTCCAATGAAAC-1_4231_AMY	-9.55866	-38.2962	13	4231	Autism	M	8	6.8	12
CAACCTCCACAGGTTT-1_4231_AMY	8.67967	37.918	6	4231	Autism	M	8	6.8	12
CAACCTCCATACGCTA-1_4231_AMY	-32.7604	11.3901	11	4231	Autism	M	8	6.8	12
CAACCTCCATGTCGAT-1_4231_AMY	13.6529	40.7101	6	4231	Autism	M	8	6.8	12
CAACCTCGTACTTCTT-1_4231_AMY	4.3851	0.0290725	9	4231	Autism	M	8	6.8	12
CAACTAGGTTCCACGG-1_4231_AMY	10.8189	-15.2354	1	4231	Autism	M	8	6.8	12
CAAGAAAAGGGCTTGA-1_4231_AMY	-14.932	-3.96184	4	4231	Autism	M	8	6.8	12
CAAGAAACAAAGCGGT-1_4231_AMY	7.38159	1.83055	9	4231	Autism	M	8	6.8	12
CAAGAAACAATTCCTT-1_4231_AMY	-3.87383	41.8379	6	4231	Autism	M	8	6.8	12
CAAGATCAGATGTGGC-1_4231_AMY	4.35872	36.2492	6	4231	Autism	M	8	6.8	12
CAAGATCCATCCCACT-1_4231_AMY	-37.4791	7.19336	11	4231	Autism	M	8	6.8	12
CAAGATCTCGACCAGC-1_4231_AMY	-9.60246	23.7856	5	4231	Autism	M	8	6.8	12
CAAGTTGAGTGCAAGC-1_4231_AMY	26.4881	-24.5315	3	4231	Autism	M	8	6.8	12
CAAGTTGCAATGTAAG-1_4231_AMY	-32.1551	-10.6584	14	4231	Autism	M	8	6.8	12
CAAGTTGGTCTCATCC-1_4231_AMY	-5.32279	7.05812	9	4231	Autism	M	8	6.8	12
CACAAACGTAGCTGCC-1_4231_AMY	19.6465	-1.60094	10	4231	Autism	M	8	6.8	12
CACAAACTCGAATCCA-1_4231_AMY	-13.7674	-32.8225	8	4231	Autism	M	8	6.8	12
CACACAAAGCTAGTCT-1_4231_AMY	15.6292	6.14674	7	4231	Autism	M	8	6.8	12
CACACAATCCAACCAA-1_4231_AMY	-13.8453	-32.2741	8	4231	Autism	M	8	6.8	12
CACACCTCACCACCAG-1_4231_AMY	19.5055	0.0797435	10	4231	Autism	M	8	6.8	12
CACACCTCAGCTTAAC-1_4231_AMY	14.3541	6.45781	7	4231	Autism	M	8	6.8	12
CACACCTGTCCATCCT-1_4231_AMY	-6.7858	35.3991	9	4231	Autism	M	8	6.8	12
CACACCTGTCGAGTTT-1_4231_AMY	25.9861	-3.23137	10	4231	Autism	M	8	6.8	12
CACACCTGTTATTCTC-1_4231_AMY	23.3681	2.98426	10	4231	Autism	M	8	6.8	12
CACACCTTCCGTAGGC-1_4231_AMY	-4.87111	35.3417	6	4231	Autism	M	8	6.8	12
CACACCTTCTTTAGGG-1_4231_AMY	6.92482	39.0309	6	4231	Autism	M	8	6.8	12
CACACTCCAAAGTCAA-1_4231_AMY	-30.6224	20.0038	11	4231	Autism	M	8	6.8	12
CACACTCCATGAGCGA-1_4231_AMY	15.5441	6.58628	7	4231	Autism	M	8	6.8	12
CACACTCGTGCATCTA-1_4231_AMY	-31.756	-2.55501	14	4231	Autism	M	8	6.8	12
CACAGGCAGAATTCCC-1_4231_AMY	8.67741	-2.1752	9	4231	Autism	M	8	6.8	12
CACAGGCAGCAATATG-1_4231_AMY	18.4843	35.1019	6	4231	Autism	M	8	6.8	12
CACAGTACAGACAAGC-1_4231_AMY	7.75123	-4.33617	9	4231	Autism	M	8	6.8	12
CACAGTATCCGCGCAA-1_4231_AMY	-48.6724	-5.90286	15	4231	Autism	M	8	6.8	12
CACATAGCATGGTAGG-1_4231_AMY	-38.8793	6.47648	11	4231	Autism	M	8	6.8	12
CACATAGGTACGCACC-1_4231_AMY	25.7983	3.05925	10	4231	Autism	M	8	6.8	12
CACATAGGTAGGCATG-1_4231_AMY	8.57416	-1.06677	9	4231	Autism	M	8	6.8	12
CACATTTAGGCCCTCA-1_4231_AMY	-14.6626	13.8589	9	4231	Autism	M	8	6.8	12
CACATTTGTCTAGAGG-1_4231_AMY	-12.4703	-3.38849	4	4231	Autism	M	8	6.8	12
CACATTTTCCAAACTG-1_4231_AMY	-2.63193	-39.9158	13	4231	Autism	M	8	6.8	12
CACCACTAGCAAATCA-1_4231_AMY	-16.6709	-3.8289	4	4231	Autism	M	8	6.8	12
CACCACTGTCGGCTCA-1_4231_AMY	26.3554	-37.7903	3	4231	Autism	M	8	6.8	12
CACCACTGTCTGATTG-1_4231_AMY	-50.9104	-7.81237	15	4231	Autism	M	8	6.8	12
CACCACTTCACAGGCC-1_4231_AMY	-20.426	-31.2728	8	4231	Autism	M	8	6.8	12
CACCACTTCTGGGCCA-1_4231_AMY	-10.2546	-7.31183	4	4231	Autism	M	8	6.8	12
CACCAGGAGTAGGCCA-1_4231_AMY	-32.1377	-10.4811	14	4231	Autism	M	8	6.8	12
CACCAGGGTTCGTTGA-1_4231_AMY	25.909	-36.7989	3	4231	Autism	M	8	6.8	12
CACCAGGTCTGGCGAC-1_4231_AMY	27.1405	-26.7459	3	4231	Autism	M	8	6.8	12
CACCTTGAGTCAAGGC-1_4231_AMY	26.8743	-32.252	3	4231	Autism	M	8	6.8	12
CACTCCAAGCTCAACT-1_4231_AMY	17.4985	35.173	6	4231	Autism	M	8	6.8	12
CACTCCAAGTGAATTG-1_4231_AMY	18.3537	40.1192	6	4231	Autism	M	8	6.8	12
CACTCCAAGTGGGCTA-1_4231_AMY	24.4935	35.4818	12	4231	Autism	M	8	6.8	12
CACTCCACACATGACT-1_4231_AMY	19.5811	-1.70778	10	4231	Autism	M	8	6.8	12
CACTCCAGTAGCGTCC-1_4231_AMY	-12.0948	9.3088	9	4231	Autism	M	8	6.8	12
CACTCCAGTAGCTGCC-1_4231_AMY	-32.1457	-11.4867	14	4231	Autism	M	8	6.8	12
CACTCCAGTCTACCTC-1_4231_AMY	-14.5052	-32.7454	8	4231	Autism	M	8	6.8	12
CACTCCAGTGGTCCGT-1_4231_AMY	4.24385	35.701	6	4231	Autism	M	8	6.8	12
CAGAATCAGCCGATTT-1_4231_AMY	-28.4773	1.30832	14	4231	Autism	M	8	6.8	12
CAGAATCCAAGCTGTT-1_4231_AMY	-11.5161	-32.5477	8	4231	Autism	M	8	6.8	12
CAGAATCCATGTCTCC-1_4231_AMY	25.4311	-3.37861	10	4231	Autism	M	8	6.8	12
CAGAATCTCACAGTAC-1_4231_AMY	3.94794	37.7098	6	4231	Autism	M	8	6.8	12
CAGAATCTCTAAGCCA-1_4231_AMY	-14.5898	-34.6294	8	4231	Autism	M	8	6.8	12
CAGATCAAGTACGTAA-1_4231_AMY	18.2558	-16.1255	1	4231	Autism	M	8	6.8	12
CAGATCAGTGCAGTAG-1_4231_AMY	-28.7875	-1.02528	14	4231	Autism	M	8	6.8	12
CAGCAGCCAAGGTTTC-1_4231_AMY	22.3224	-1.18582	10	4231	Autism	M	8	6.8	12
CAGCAGCCAGCTTAAC-1_4231_AMY	18.0334	35.4534	6	4231	Autism	M	8	6.8	12
CAGCAGCGTCGTGGCT-1_4231_AMY	-32.0051	13.7347	11	4231	Autism	M	8	6.8	12
CAGCATAAGAGTAAGG-1_4231_AMY	0.904235	38.7774	6	4231	Autism	M	8	6.8	12
CAGCATAGTTATCACG-1_4231_AMY	17.9555	6.93415	7	4231	Autism	M	8	6.8	12
CAGCATAGTTGATTGC-1_4231_AMY	-11.3831	29.4316	9	4231	Autism	M	8	6.8	12
CAGCATATCACTTATC-1_4231_AMY	-29.1884	-0.298465	14	4231	Autism	M	8	6.8	12
CAGCCGACATGGTTGT-1_4231_AMY	21.351	-1.91888	10	4231	Autism	M	8	6.8	12
CAGCGACGTGTGTGCC-1_4231_AMY	25.0953	-0.261125	10	4231	Autism	M	8	6.8	12
CAGCGACTCACTGGGC-1_4231_AMY	-17.6666	-30.1179	8	4231	Autism	M	8	6.8	12
CAGCTAAAGGACAGAA-1_4231_AMY	-25.3586	-11.0663	14	4231	Autism	M	8	6.8	12
CAGCTAAAGGACGAAA-1_4231_AMY	-4.72771	-33.975	13	4231	Autism	M	8	6.8	12
CAGCTAACACATGACT-1_4231_AMY	25.643	31.6302	12	4231	Autism	M	8	6.8	12
CAGCTAAGTCACCTAA-1_4231_AMY	35.1851	6.95322	7	4231	Autism	M	8	6.8	12
CAGCTAATCAGTCAGT-1_4231_AMY	16.4702	7.65005	7	4231	Autism	M	8	6.8	12
CAGGTGCCAGGTGGAT-1_4231_AMY	19.9136	-2.44522	10	4231	Autism	M	8	6.8	12
CAGGTGCGTACTTGAC-1_4231_AMY	29.8499	29.2743	12	4231	Autism	M	8	6.8	12
CAGTAACCATACTACG-1_4231_AMY	8.94876	-38.6585	13	4231	Autism	M	8	6.8	12
CAGTAACGTACGCACC-1_4231_AMY	-49.5013	-4.45355	15	4231	Autism	M	8	6.8	12
CAGTCCTCACCGAAAG-1_4231_AMY	26.6186	30.7732	12	4231	Autism	M	8	6.8	12
CAGTCCTCATCGACGC-1_4231_AMY	-6.89372	29.0674	6	4231	Autism	M	8	6.8	12
CAGTCCTGTAGGCTGA-1_4231_AMY	-13.3455	-5.18491	4	4231	Autism	M	8	6.8	12
CAGTCCTTCGCCAAAT-1_4231_AMY	31.1925	4.34129	10	4231	Autism	M	8	6.8	12
CAGTCCTTCGTCTGCT-1_4231_AMY	-19.1827	-34.898	8	4231	Autism	M	8	6.8	12
CATATGGTCACATGCA-1_4231_AMY	-27.614	4.60847	14	4231	Autism	M	8	6.8	12
CATATGGTCGCCTGTT-1_4231_AMY	22.0645	-44.9887	3	4231	Autism	M	8	6.8	12
CATATTCAGGCCATAG-1_4231_AMY	12.8427	5.17199	7	4231	Autism	M	8	6.8	12
CATATTCCAGTCGATT-1_4231_AMY	-21.3046	-32.9963	8	4231	Autism	M	8	6.8	12
CATATTCGTACCAGTT-1_4231_AMY	14.3721	35.19	6	4231	Autism	M	8	6.8	12
CATATTCGTATTAGCC-1_4231_AMY	24.7037	32.8471	12	4231	Autism	M	8	6.8	12
CATATTCTCCATTCTA-1_4231_AMY	-10.9299	-4.74218	4	4231	Autism	M	8	6.8	12
CATCAAGGTGACTACT-1_4231_AMY	31.0125	-2.45563	10	4231	Autism	M	8	6.8	12
CATCAGAAGTGTGGCA-1_4231_AMY	18.1871	5.27237	7	4231	Autism	M	8	6.8	12
CATCAGATCTTGCCGT-1_4231_AMY	23.8613	2.35297	10	4231	Autism	M	8	6.8	12
CATCCACAGTGTACTC-1_4231_AMY	15.1268	38.6396	6	4231	Autism	M	8	6.8	12
CATCCACCAGATCCAT-1_4231_AMY	-10.9503	-34.3562	8	4231	Autism	M	8	6.8	12
CATCCACTCCACGTTC-1_4231_AMY	10.3131	-14.2531	1	4231	Autism	M	8	6.8	12
CATCCACTCTCAACTT-1_4231_AMY	6.03403	0.2278	9	4231	Autism	M	8	6.8	12
CATCGAAAGGCTAGCA-1_4231_AMY	-19.9072	-33.5197	8	4231	Autism	M	8	6.8	12
CATCGAATCGCTGATA-1_4231_AMY	11.9876	37.427	6	4231	Autism	M	8	6.8	12
CATCGGGAGTCAATAG-1_4231_AMY	-11.1668	-33.8891	8	4231	Autism	M	8	6.8	12
CATCGGGCAAGTAATG-1_4231_AMY	18.5028	5.34269	7	4231	Autism	M	8	6.8	12
CATCGGGGTGTATGGG-1_4231_AMY	29.9884	29.4404	12	4231	Autism	M	8	6.8	12
CATCGGGGTTAGATGA-1_4231_AMY	-31.3013	-5.56194	14	4231	Autism	M	8	6.8	12
CATCGGGTCACAACGT-1_4231_AMY	0.225703	40.4469	6	4231	Autism	M	8	6.8	12
CATCGGGTCCGATATG-1_4231_AMY	11.5278	6.15281	7	4231	Autism	M	8	6.8	12
CATGACAAGCCACGTC-1_4231_AMY	-0.169192	35.534	6	4231	Autism	M	8	6.8	12
CATGACAGTGTTGGGA-1_4231_AMY	-17.8098	-36.2918	8	4231	Autism	M	8	6.8	12
CATGACATCACTATTC-1_4231_AMY	-17.7358	-39.6581	13	4231	Autism	M	8	6.8	12
CATGCCTCATAACCTG-1_4231_AMY	-22.3335	-32.183	8	4231	Autism	M	8	6.8	12
CATGGCGGTCATATGC-1_4231_AMY	15.1071	36.9292	6	4231	Autism	M	8	6.8	12
CATTATCAGCTAGGCA-1_4231_AMY	0.785324	-41.0897	13	4231	Autism	M	8	6.8	12
CATTATCGTCGCATAT-1_4231_AMY	-50.7688	-7.84447	15	4231	Autism	M	8	6.8	12
CATTATCGTCTCTCTG-1_4231_AMY	-7.44343	5.70975	9	4231	Autism	M	8	6.8	12
CATTATCTCTGCAAGT-1_4231_AMY	-1.17257	32.534	6	4231	Autism	M	8	6.8	12
CATTCGCCACTAAGTC-1_4231_AMY	-11.7722	-32.4362	8	4231	Autism	M	8	6.8	12
CATTCGCCATCACCCT-1_4231_AMY	-8.43512	2.05469	4	4231	Autism	M	8	6.8	12
CATTCGCCATCCAACA-1_4231_AMY	13.1859	-14.9615	1	4231	Autism	M	8	6.8	12
CATTCGCGTAAGGGCT-1_4231_AMY	3.60085	-40.2171	13	4231	Autism	M	8	6.8	12
CATTCGCTCCAAAGTC-1_4231_AMY	20.5398	-2.20745	10	4231	Autism	M	8	6.8	12
CCAATCCGTAAGCACG-1_4231_AMY	23.8937	2.40056	10	4231	Autism	M	8	6.8	12
CCAATCCTCAGGCGAA-1_4231_AMY	-28.4763	-11.814	14	4231	Autism	M	8	6.8	12
CCAATCCTCCGGCACA-1_4231_AMY	-12.5788	-31.9475	8	4231	Autism	M	8	6.8	12
CCACCTAGTCCAGTTA-1_4231_AMY	-33.8366	10.7663	11	4231	Autism	M	8	6.8	12
CCACCTAGTCGCGAAA-1_4231_AMY	7.13863	-2.06478	9	4231	Autism	M	8	6.8	12
CCACCTATCGTCCGTT-1_4231_AMY	17.0226	7.76484	7	4231	Autism	M	8	6.8	12
CCACGGAAGAGGTTGC-1_4231_AMY	7.27455	-0.308326	9	4231	Autism	M	8	6.8	12
CCACGGACAATAAGCA-1_4231_AMY	3.71297	0.0273729	9	4231	Autism	M	8	6.8	12
CCACGGACATGGGAAC-1_4231_AMY	-9.72445	14.2808	9	4231	Autism	M	8	6.8	12
CCACGGATCCTACAGA-1_4231_AMY	-2.78626	-37.9487	13	4231	Autism	M	8	6.8	12
CCACTACAGTGGGTTG-1_4231_AMY	30.9764	28.9321	12	4231	Autism	M	8	6.8	12
CCACTACGTCAAACTC-1_4231_AMY	-34.9788	11.1958	11	4231	Autism	M	8	6.8	12
CCACTACGTTCGCGAC-1_4231_AMY	-49.4493	1.54989	15	4231	Autism	M	8	6.8	12
CCACTACTCATATCGG-1_4231_AMY	25.1783	-6.67043	10	4231	Autism	M	8	6.8	12
CCAGCGAAGGGCACTA-1_4231_AMY	-17.5301	21.7044	9	4231	Autism	M	8	6.8	12
CCAGCGACAACGATCT-1_4231_AMY	18.7612	5.68272	7	4231	Autism	M	8	6.8	12
CCAGCGATCAGTCCCT-1_4231_AMY	-13.4157	-3.78426	4	4231	Autism	M	8	6.8	12
CCATGTCTCTTTAGTC-1_4231_AMY	-21.6035	-32.7602	8	4231	Autism	M	8	6.8	12
CCATTCGAGGCCATAG-1_4231_AMY	7.36766	34.6666	6	4231	Autism	M	8	6.8	12
CCATTCGAGGCGATAC-1_4231_AMY	32.139	2.53845	10	4231	Autism	M	8	6.8	12
CCCAATCAGACTCGGA-1_4231_AMY	21.3242	-2.19634	10	4231	Autism	M	8	6.8	12
CCCAATCCAACTGCGC-1_4231_AMY	-27.8799	-15.5719	14	4231	Autism	M	8	6.8	12
CCCAATCCAGCTATTG-1_4231_AMY	25.6983	-33.2047	3	4231	Autism	M	8	6.8	12
CCCAATCGTCGGCACT-1_4231_AMY	3.81311	30.2028	6	4231	Autism	M	8	6.8	12
CCCAGTTAGCACAGGT-1_4231_AMY	4.14741	0.0423808	9	4231	Autism	M	8	6.8	12
CCCAGTTAGGGTTCCC-1_4231_AMY	8.51077	-2.31222	9	4231	Autism	M	8	6.8	12
CCCAGTTGTGATGATA-1_4231_AMY	23.3296	2.60342	10	4231	Autism	M	8	6.8	12
CCCATACAGATCCTGT-1_4231_AMY	-8.00689	33.5971	6	4231	Autism	M	8	6.8	12
CCCATACAGCCCAGCT-1_4231_AMY	9.0701	-39.2871	13	4231	Autism	M	8	6.8	12
CCCATACAGCGATAGC-1_4231_AMY	12.9555	6.51385	7	4231	Autism	M	8	6.8	12
CCCTCCTAGTTCCACA-1_4231_AMY	-49.6947	1.4835	15	4231	Autism	M	8	6.8	12
CCCTCCTCATGAAGTA-1_4231_AMY	-22.1637	-32.4919	8	4231	Autism	M	8	6.8	12
CCCTCCTGTGCGAAAC-1_4231_AMY	-27.8013	-10.4891	14	4231	Autism	M	8	6.8	12
CCCTCCTTCCTCTAGC-1_4231_AMY	-8.64774	23.1745	5	4231	Autism	M	8	6.8	12
CCGGTAGAGTGACTCT-1_4231_AMY	-4.59355	5.69889	9	4231	Autism	M	8	6.8	12
CCGGTAGGTACAGCAG-1_4231_AMY	24.8054	-0.607536	10	4231	Autism	M	8	6.8	12
CCGGTAGTCCGGCACA-1_4231_AMY	3.95853	30.4815	6	4231	Autism	M	8	6.8	12
CCGGTAGTCTATCCTA-1_4231_AMY	14.9279	38.1571	6	4231	Autism	M	8	6.8	12
CCGTACTCATAAAGGT-1_4231_AMY	21.4169	-1.95375	10	4231	Autism	M	8	6.8	12
CCGTACTGTAGAAGGA-1_4231_AMY	15.6623	7.11144	7	4231	Autism	M	8	6.8	12
CCGTACTTCATGTCCC-1_4231_AMY	13.6576	-14.9635	1	4231	Autism	M	8	6.8	12
CCGTGGAAGCACAGGT-1_4231_AMY	12.2464	6.22767	7	4231	Autism	M	8	6.8	12
[truncated: 11,290 more rows]
