# Supplementary material for: Immature excitatory neurons develop during adolescence in the human amygdala
Source: Nat Commun. 2019 Jun 21;10:2748. doi: 10.1038/s41467-019-10765-1 (PMC6588589; doi:10.1038/s41467-019-10765-1)
Supplement: Supplementary file 6 — Supplementary Data 3 [file 41467_2019_10765_MOESM6_ESM.xlsx]

## Sheet: Sheet1
gene.names	gene.IDs	gene.biotypes	FCs	FDRs
ADGRL2	ENSG00000117114	protein_coding	3.63096	1.61834e-249
RBFOX1	ENSG00000078328	protein_coding	3.71554	4.57187e-239
ROBO1	ENSG00000169855	protein_coding	3.66016	2.1503e-238
CASC15	ENSG00000272168	lincRNA	2.99099	9.11581e-221
NR2F2-AS1	ENSG00000247809	antisense	3.19951	4.10901e-210
LINC01122	ENSG00000233723	lincRNA	3.23782	6.45401e-210
AUTS2	ENSG00000158321	protein_coding	2.20663	9.27805e-196
FAM19A2	ENSG00000198673	protein_coding	3.36188	1.27267e-186
EPHA3	ENSG00000044524	protein_coding	2.68211	9.25905e-179
PRSS12	ENSG00000164099	protein_coding	2.20972	1.72635e-175
TTC28	ENSG00000100154	protein_coding	2.31251	5.48949e-167
RP11-166D19.1	ENSG00000255248	sense_overlapping	2.3228	2.21566e-155
CHN2	ENSG00000106069	protein_coding	2.6545	1.32987e-150
NRG1	ENSG00000157168	protein_coding	3.38109	5.93664e-147
CCSER1	ENSG00000184305	protein_coding	2.73728	1.36195e-145
DCC	ENSG00000187323	protein_coding	3.05786	3.82389e-143
FIGN	ENSG00000182263	protein_coding	2.40538	2.46611e-141
AFF3	ENSG00000144218	protein_coding	2.46394	3.59115e-136
FAM19A1	ENSG00000183662	protein_coding	2.7732	3.97295e-127
CDH13	ENSG00000140945	protein_coding	2.58041	9.08672e-127
SOX4	ENSG00000124766	protein_coding	1.92693	1.36185e-125
GABRG3	ENSG00000182256	protein_coding	2.38875	3.19429e-120
MIR137HG	ENSG00000225206	lincRNA	2.40532	2.25308e-118
EPHA5	ENSG00000145242	protein_coding	2.33712	8.45524e-116
MEIS2	ENSG00000134138	protein_coding	2.41874	1.87488e-114
NR2F1-AS1	ENSG00000237187	antisense	2.07592	1.14285e-112
MIR99AHG	ENSG00000215386	lincRNA	1.83543	2.45578e-112
CCBE1	ENSG00000183287	protein_coding	1.86387	2.69813e-111
PTPRO	ENSG00000151490	protein_coding	2.24607	3.26233e-111
FGF13	ENSG00000129682	protein_coding	2.22809	9.20979e-111
CACNA1E	ENSG00000198216	protein_coding	2.17408	1.36904e-105
MGAT4C	ENSG00000182050	protein_coding	2.58651	1.52659e-103
CTD-2147F2.2	ENSG00000259664	lincRNA	1.50447	5.02101e-103
FRMD4A	ENSG00000151474	protein_coding	2.02752	3.27786e-102
CLMP	ENSG00000166250	protein_coding	1.58404	2.38598e-101
VWC2	ENSG00000188730	protein_coding	1.96487	6.13706e-100
FAM155A	ENSG00000204442	protein_coding	1.81392	2.09311e-99
KHDRBS2	ENSG00000112232	protein_coding	2.29635	6.92245e-98
BCL2	ENSG00000171791	protein_coding	1.8266	1.11825e-88
CNTNAP2	ENSG00000174469	protein_coding	2.25948	1.38675e-87
KLF3-AS1	ENSG00000231160	processed_transcript	1.46613	3.26141e-86
KCND2	ENSG00000184408	protein_coding	2.01647	5.83315e-86
ADGRL3	ENSG00000150471	protein_coding	1.31896	2.215e-83
ZFPM2	ENSG00000169946	protein_coding	2.11875	2.37461e-83
SLC44A5	ENSG00000137968	protein_coding	1.98559	4.92826e-82
MYT1L	ENSG00000186487	protein_coding	1.9555	3.21125e-81
SOX11	ENSG00000176887	protein_coding	1.03382	2.35071e-77
FRMD4B	ENSG00000114541	protein_coding	1.79588	7.23074e-77
AP001347.6	ENSG00000224905	antisense	1.57545	2.67741e-75
VCAN	ENSG00000038427	protein_coding	1.54368	4.70337e-75
ENOX1	ENSG00000120658	protein_coding	1.86427	1.43579e-74
PIK3R1	ENSG00000145675	protein_coding	1.72408	4.00946e-74
RP11-384F7.2	ENSG00000239268	lincRNA	1.85341	1.0984e-72
DPYD	ENSG00000188641	protein_coding	1.95091	3.40105e-71
NR2F1	ENSG00000175745	protein_coding	1.62241	4.51872e-71
AC004158.3	ENSG00000260664	lincRNA	1.55797	9.91006e-71
RP11-759A24.3	ENSG00000275443	lincRNA	1.25714	3.49503e-70
DPY19L1	ENSG00000173852	protein_coding	1.25813	4.06857e-69
NCKAP5	ENSG00000176771	protein_coding	1.84626	3.48273e-68
TENM4	ENSG00000149256	protein_coding	1.73104	5.6414e-68
DAB1	ENSG00000173406	protein_coding	1.8823	6.62975e-68
EFNA5	ENSG00000184349	protein_coding	1.60976	8.70116e-68
SLC4A10	ENSG00000144290	protein_coding	1.77719	1.01093e-67
FNBP1L	ENSG00000137942	protein_coding	1.51086	2.27943e-66
CTNNA2	ENSG00000066032	protein_coding	1.35793	2.82291e-66
DCX	ENSG00000077279	protein_coding	1.2735	4.87214e-66
RIT2	ENSG00000152214	protein_coding	1.54033	3.56043e-65
ANKRD36	ENSG00000135976	protein_coding	1.56949	3.87215e-65
CHL1	ENSG00000134121	protein_coding	1.63358	4.54095e-65
BHLHE22	ENSG00000180828	protein_coding	1.06577	4.98855e-65
SORBS2	ENSG00000154556	protein_coding	1.68756	6.46837e-65
LINC01572	ENSG00000261008	lincRNA	1.32558	7.83336e-65
NLGN1	ENSG00000169760	protein_coding	1.67368	2.25879e-64
GRIA1	ENSG00000155511	protein_coding	1.65958	5.58199e-62
DPY19L2P1	ENSG00000189212	transcribed_unprocessed_pseudogene	1.39934	2.39367e-61
KLF12	ENSG00000118922	protein_coding	1.57502	3.71567e-60
FRMD3	ENSG00000172159	protein_coding	1.2949	4.63677e-60
SPHKAP	ENSG00000153820	protein_coding	1.52217	3.26327e-59
GRIP1	ENSG00000155974	protein_coding	1.64883	2.13839e-58
LRRC7	ENSG00000033122	protein_coding	1.38281	1.53151e-57
NRXN1	ENSG00000179915	protein_coding	1.36187	2.48819e-56
ASXL3	ENSG00000141431	protein_coding	1.33691	6.82387e-56
TSHZ2	ENSG00000182463	protein_coding	1.50558	1.44355e-55
KIAA1211	ENSG00000109265	protein_coding	1.2827	6.11197e-54
MIAT	ENSG00000225783	lincRNA	1.32673	2.36904e-53
LINGO2	ENSG00000174482	protein_coding	1.69719	6.53514e-53
SH3RF3	ENSG00000172985	protein_coding	1.41521	7.44385e-53
SNHG14	ENSG00000224078	processed_transcript	1.3853	8.57854e-53
SETBP1	ENSG00000152217	protein_coding	1.46625	9.45128e-53
AC074363.1	ENSG00000228222	lincRNA	1.64488	3.01231e-51
PLXNA4	ENSG00000221866	protein_coding	1.43334	5.50591e-50
SCN3A	ENSG00000153253	protein_coding	1.44719	6.77242e-50
PBX1	ENSG00000185630	protein_coding	1.36761	9.57292e-50
MEG3	ENSG00000214548	lincRNA	1.46826	1.54471e-49
CBLB	ENSG00000114423	protein_coding	1.21573	2.55644e-49
ANKRD36C	ENSG00000174501	protein_coding	1.36205	7.84459e-49
ARL15	ENSG00000185305	protein_coding	1.51389	1.18834e-48
FAT3	ENSG00000165323	protein_coding	1.5304	2.75766e-48
DLGAP1	ENSG00000170579	protein_coding	1.33474	1.32459e-47
ZBTB20	ENSG00000181722	protein_coding	1.57896	1.11286e-46
FSTL5	ENSG00000168843	protein_coding	1.39679	1.23047e-46
SEMA6D	ENSG00000137872	protein_coding	1.351	2.09089e-46
MLLT3	ENSG00000171843	protein_coding	1.39446	1.15961e-45
CADM1	ENSG00000182985	protein_coding	1.12858	1.26415e-45
SNTG1	ENSG00000147481	protein_coding	1.53019	2.02834e-45
MTUS2	ENSG00000132938	protein_coding	1.42394	1.03865e-44
NPAS3	ENSG00000151322	protein_coding	1.03479	5.10328e-44
ADARB2	ENSG00000185736	protein_coding	1.45415	5.58259e-44
FTX	ENSG00000230590	lincRNA	1.05357	7.31915e-44
IGF1R	ENSG00000140443	protein_coding	1.3313	7.34235e-44
CACNA2D1	ENSG00000153956	protein_coding	1.39696	1.07483e-43
PID1	ENSG00000153823	protein_coding	1.45268	3.85348e-43
NEDD4L	ENSG00000049759	protein_coding	1.34261	4.42398e-43
EPHB1	ENSG00000154928	protein_coding	1.16515	1.41329e-42
DOK6	ENSG00000206052	protein_coding	1.38079	2.26547e-42
MAP2	ENSG00000078018	protein_coding	1.12908	5.30424e-42
KCNH7	ENSG00000184611	protein_coding	1.50156	5.30424e-42
BICD1	ENSG00000151746	protein_coding	1.255	8.39621e-42
LIMCH1	ENSG00000064042	protein_coding	1.21961	1.03676e-41
CELF2	ENSG00000048740	protein_coding	1.26073	1.47237e-41
DTNA	ENSG00000134769	protein_coding	1.10001	9.86626e-41
PTPRN2	ENSG00000155093	protein_coding	1.23159	2.01049e-40
CSMD1	ENSG00000183117	protein_coding	1.47683	2.09083e-40
PTPN4	ENSG00000088179	protein_coding	1.23464	5.44859e-40
GRIK2	ENSG00000164418	protein_coding	1.23875	9.11204e-40
PDE1A	ENSG00000115252	protein_coding	1.37871	3.23467e-39
HECW1	ENSG00000002746	protein_coding	1.27336	4.87789e-39
PLXNA2	ENSG00000076356	protein_coding	1.16765	1.20682e-38
LUZP2	ENSG00000187398	protein_coding	1.25584	1.65566e-38
MEF2C-AS1	ENSG00000248309	antisense	1.28103	3.44668e-38
TMEM161B-AS1	ENSG00000247828	antisense	1.18615	3.88047e-38
RP11-420N3.3	ENSG00000279877	processed_transcript	1.03493	4.97037e-37
CA10	ENSG00000154975	protein_coding	1.21452	5.70235e-37
CDH12	ENSG00000154162	protein_coding	1.36307	6.44474e-37
SHANK2	ENSG00000162105	protein_coding	1.28221	7.51993e-37
SHISA9	ENSG00000237515	protein_coding	1.42762	1.6028e-36
UNC79	ENSG00000133958	protein_coding	1.26301	6.75883e-36
TTTY14	ENSG00000176728	lincRNA	1.27133	1.17352e-35
ANK3	ENSG00000151150	protein_coding	1.01112	3.34699e-35
LRRC4C	ENSG00000148948	protein_coding	1.09632	3.65409e-35
PTPRT	ENSG00000196090	protein_coding	1.27646	1.28649e-34
SLC16A7	ENSG00000118596	protein_coding	1.00954	2.19022e-34
RIMS1	ENSG00000079841	protein_coding	1.20135	1.2744e-33
RP3-417G15.1	ENSG00000227008	processed_pseudogene	1.0123	1.28772e-33
ZNF704	ENSG00000164684	protein_coding	1.12289	3.61051e-33
PAK7	ENSG00000101349	protein_coding	1.17038	4.80929e-33
RPS24	ENSG00000138326	protein_coding	1.14236	7.29259e-33
FRMPD4	ENSG00000169933	protein_coding	1.38014	1.19931e-32
CACNA1B	ENSG00000148408	protein_coding	1.02421	1.37618e-32
DCLK1	ENSG00000133083	protein_coding	1.07523	1.78824e-32
CACNA2D3	ENSG00000157445	protein_coding	1.15254	2.24246e-32
PPFIA2	ENSG00000139220	protein_coding	1.00706	3.5424e-32
BACH2	ENSG00000112182	protein_coding	1.10386	3.54419e-32
LHFPL3	ENSG00000187416	protein_coding	1.04799	1.42013e-31
SYN3	ENSG00000185666	protein_coding	1.24268	1.63106e-31
TENM2	ENSG00000145934	protein_coding	1.23756	5.21193e-31
KALRN	ENSG00000160145	protein_coding	1.09083	6.37446e-30
MICU1	ENSG00000107745	protein_coding	1.12681	7.91434e-30
ERC1	ENSG00000082805	protein_coding	1.01301	1.16459e-29
MAML3	ENSG00000196782	protein_coding	1.00531	1.91652e-29
NMNAT2	ENSG00000157064	protein_coding	1.14359	2.06957e-29
GAREM1	ENSG00000141441	protein_coding	1.07875	8.2428e-29
RPL37A	ENSG00000197756	protein_coding	1.19902	1.85786e-28
GALNT18	ENSG00000110328	protein_coding	1.06799	5.19391e-28
LINC00461	ENSG00000245526	lincRNA	1.00974	5.19379e-27
MAPK8	ENSG00000107643	protein_coding	1.0405	7.61381e-27
RPLP2	ENSG00000177600	protein_coding	1.01605	8.23029e-26
CALN1	ENSG00000183166	protein_coding	1.09432	1.14057e-25
SEZ6L	ENSG00000100095	protein_coding	1.03859	1.50327e-25
KCNQ5	ENSG00000185760	protein_coding	1.30879	2.08814e-25
KCNB2	ENSG00000182674	protein_coding	1.02912	2.50292e-25
ANKRD30BL	ENSG00000163046	protein_coding	1.07497	7.87707e-25
IMMP2L	ENSG00000184903	protein_coding	1.0432	1.4904e-22
LRRTM4	ENSG00000176204	protein_coding	1.08331	1.19771e-20
CNTN5	ENSG00000149972	protein_coding	1.03413	1.76637e-20
SGCZ	ENSG00000185053	protein_coding	1.23777	1.67304e-19
